# Supplementary material for: Pervasive genetic interactions modulate neurodevelopmental defects of the autism-associated 16p11.2 deletion in Drosophila melanogaster
Source: Nat Commun. 2018 Jun 29;9:2548. doi: 10.1038/s41467-018-04882-6 (PMC6026208; doi:10.1038/s41467-018-04882-6)
Supplement: Supplementary file 4 — Supplementary Data 1 [file 41467_2018_4882_MOESM4_ESM.xlsx]

## Sheet: Quality control_1hit
Supplementary Data 1: RNAi and deficiency fly stocks used for one-hit and two-hit experiments.
	Gene	Stock #	Source	Comments
1	C16ORF53pa1	101952	VDRC
2	C16ORF53pa1_2	45978	VDRC
3	C16ORF53pa1_3	45980	VDRC	Disrupts CG4813 (5'UTR)
4	CDIPTpis	106842	VDRC
5	CDIPTpis_2	29383	Bloomington
6	CDIPTpis_3	11852	VDRC	Disrupts CG6752 (5'UTR)
7	PPP4Cpp4-19C	25317	VDRC
8	PPP4Cpp4-19C_2	38372	Bloomington
9	PPP4Cpp4-19C_3	27726	Bloomington	No knockdown
10	FAM57BCG17841	5530	VDRC
11	FAM57BCG17841_2	103772	VDRC
12	FAM57BCG17841_3	34948	Bloomington
13	KCTD13CG10465	107131	VDRC
14	KCTD13CG10465_2	57172	Bloomington
15	KCTD13CG10465_3	26002	Bloomington	No knockdown
16	CORO1Acoro	44672	VDRC
17	CORO1Acoro_2	40841	Bloomington
18	ALDOAald	47667	VDRC
19	ALDOAald_2	27541	VDRC
20	ALDOAald_3	26301	Bloomington
21	ALDOAald_4	101339	VDRC	Lethal
22	MAPK3rl	109108	VDRC
23	MAPK3rl_2	35642	VDRC
24	MAPK3rl_3	35641	VDRC
25	MAPK3rl_4	43123	VDRC	inserted in the 5'UTR of Myo31DF. UAS in same direction of transcription.
26	MAPK3rl_5	43124	VDRC	no knockdown
27	DOC2Arph	52438	VDRC
28	DOC2Arph_2	25950	Bloomington
29	DOC2Arph_3	52439	VDRC	no knockdown
30	YPEL3CG15309	101370	VDRC
31	YPEL3CG15309_2	29530	Bloomington
32	YPEL3CG15309_3	19388	VDRC	no knockdown
33	TBX6doc3	31932	Bloomington
34	TBX6doc3_2	103431	VDRC
35	TBX6doc3_3	37634	VDRC	No knockdown and discordance with other genotypes
36	TBX6doc3_4	30550	VDRC	No knockdown and discordance with other genotypes
37	TBX6doc3_5	104922	VDRC	No knockdown and discordance with other genotypes
38	TBX6doc3_6	44087	Bloomington	No knockdown and discordance with other genotypes
39	TAOK2dTao-1	17432	VDRC
40	TAOK2dTao-1_2	107645	VDRC
41	ASPHD1asph	52590	VDRC
42	ASPHD1asph_2	101484	VDRC
43	KIF22klp68D	27944	VDRC
44	KIF22klp68D_2	101058	VDRC

## Sheet: RNAi lines_1 hits 
	Gene	Stock #	Source
1	C16ORF53pa1	101952	VDRC
2	C16ORF53pa1_2	45978	VDRC
3	CDIPTpis	106842	VDRC
4	CDIPTpis_2	29383	Bloomington
5	PPP4Cpp4-19C	25317	VDRC
6	PPP4Cpp4-19C_2	38372	Bloomington
7	FAM57BCG17841	5530	VDRC
8	FAM57BCG17841_2	103772	VDRC
9	FAM57BCG17841_3	34948	Bloomington
10	KCTD13CG10465	107131	VDRC
11	KCTD13CG10465_2	57172	Bloomington
12	CORO1Acoro	44672	VDRC
13	CORO1Acoro_2	40841	Bloomington
14	ALDOAald	47667	VDRC
15	ALDOAald_2	27541	VDRC
16	ALDOAald_3	26301	Bloomington
17	MAPK3rl	109108	VDRC
18	MAPK3rl_2	35642	VDRC
19	MAPK3rl_3	35641	VDRC
20	DOC2Arph	52438	VDRC
21	DOC2Arph_2	25950	Bloomington
22	YPEL3CG15309	101370	VDRC
23	YPEL3CG15309_2	29530	Bloomington
24	TBX6doc3	31932	Bloomington
25	TBX6doc3_2	103431	VDRC
26	TAOK2dTao-1	17432	VDRC
27	TAOK2dTao-1_2	107645	VDRC
28	ASPHD1asph	52590	VDRC
29	ASPHD1asph_2	101484	VDRC
30	KIF22klp68D	27944	VDRC
31	KIF22klp68D_2	101058	VDRC

## Sheet: RNAi lines_2 hits
	Gene	Stock #	Source
1	C16ORF53pa1	101952	VDRC
2	C16ORF53pa1_2	45978	VDRC
3	CDIPTpis	106842	VDRC
4	CDIPTpis_2	29383	Bloomington
5	PPP4Cpp4-19C	25317	VDRC
6	PPP4Cpp4-19C_2	38372	Bloomington
7	FAM57BCG17841	5530	VDRC
8	FAM57BCG17841_2	103772	VDRC
9	FAM57BCG17841_3	34948	Bloomington
10	KCTD13CG10465	107131	VDRC
11	KCTD13CG10465_2	57172	Bloomington
12	CORO1Acoro	44672	VDRC
13	CORO1Acoro_2	40841	Bloomington
14	ALDOAald	47667	VDRC
15	ALDOAald_2	27541	VDRC
16	ALDOAald_3	26301	VDRC
17	MAPK3rl	109108	VDRC
18	MAPK3rl_2	35642	VDRC
19	MAPK3rl_3	35641	VDRC
20	DOC2Arph	52438	VDRC
21	DOC2Arph_2	25950	VDRC
22	YPEL3CG15309	101370	VDRC
23	YPEL3CG15309_2	29530	Bloomington
24	TBX6doc3	103431	VDRC
25	TBX6doc3_2	31932	Bloomington
26	TAOK2dTao-1	17432	VDRC
27	TAOK2dTao-1_2	107645	VDRC
28	ASPHD1asph	52590	VDRC
29	ASPHD1asph_2	101484	VDRC
30	KIF22klp68D	27944	VDRC
31	KIF22klp68D_2	101058	VDRC
32	CCDC101sgf29	101326	VDRC
33	CCDC101sgf29_2	41740	VDRC
34	CCDC101sgf29_3	41739	VDRC
35	ATXN2Latx2	34956	VDRC
36	TUFMefTuM	108065	VDRC
37	TUFMefTuM_2	48982	VDRC
38	SH2B1lnk	103646	VDRC
39	SH2B1lnk_2	32892	VDRC
40	ATP2A1kum	4474	VDRC
41	SPNS1spin	105642	VDRC
42	PTENdpten	101475	VDRC
43	PTENdpten_2	35731	VDRC
44	CADPS2caps	25291	VDRC
45	CADPS2caps_2	25292	VDRC
46	UBE3AdUbe3A	100130	VDRC
47	UBE3AdUbe3A_2	45876	VDRC
48	CHD8kis	46685	VDRC
49	CHD8kis_2	109414	VDRC
50	SCN1Apara	104775	VDRC
51	SCN1Apara_2	6131	VDRC
52	SCN1Apara_3	6132	VDRC
53	SHANK3prosap_2	21218	VDRC
54	SHANK3prosap	103952	VDRC
55	CTNNB1arm	107344	VDRC
56	CTNNB1arm_2	7767	VDRC
57	EPHA6eph	6465	VDRC
58	EPHA6eph_2	27236	VDRC
59	EPHA6eph_3	4771	VDRC
60	LGR5rk	105360	VDRC
61	LGR5rk_2	904	VDRC
62	LGR5rk_3	4753	VDRC
63	LGR5rk_4	29931	VDRC
64	LGR5rk_5	29932	VDRC
65	NRXN1nrx	4306	VDRC
66	NRXN1nrx_2	36328	VDRC
67	NRXN1nrx_3	36326	VDRC
68	CEP135cep135	14195	VDRC
69	CENPJsas-4	106051	VDRC
70	CENPJsas-4_2	17975	VDRC
71	TUBGCP6dGrip163	108586	VDRC
72	TUBGCP6dGrip163_2	27482	VDRC
73	SLC25A19tpc1	6005	VDRC
74	MCPH1mcph1	28098	VDRC
75	MCPH1mcph1_2	28100	VDRC
76	MCPH1mcph1_3	106261	VDRC
77	MCPH1mcph1_4	21066	VDRC
78	ASPMasp	2910	VDRC
79	ASPMasp_2	2911	VDRC
80	KIF11klp61F	52548	VDRC
81	KIF11klp61F_2	52549	VDRC
82	RRBP1alt	108279	VDRC
83	RRBP1alt_2	49919	VDRC
84	TUBGCP5grip128	29073	VDRC
85	TUBGCP5grip128_2	29074	VDRC
86	CYFIP1Sra-1	34907	VDRC
87	CYFIP1Sra-1_2	34908	VDRC
88	NIPA2spict	110180	VDRC
89	HERC2P2CG7420	106123	VDRC
90	HERC2P2CG7420_2	46315	VDRC
91	FMO5Fmo-2	101452	VDRC
92	FMO5Fmo-2_2	42829	VDRC
93	FMO5Fmo-2_3	42830	VDRC
94	BCL9lgs	105874	VDRC
95	BCL9lgs_2	5694	VDRC
96	MTMR10CG14411	17576	VDRC
97	MTMR10CG14411_2	17579	VDRC
98	TRPM1CG30079	107357	VDRC
99	TRPM1CG30079_2	30609	VDRC
100	TRPM1CG30079_3	30610	VDRC
101	TRPM1CG30079_4	33669	VDRC
102	CHRNA7gfa	100756	VDRC
103	CHRNA7gfa_2	11329	VDRC
104	CHRNA7dalpha6	101571	VDRC
105	CHRNA7dalpha6_2	8889	VDRC
106	CHRNA7dalpha6_3	8890	VDRC
107	ZDHHC19app	100476	VDRC
108	ZDHHC19app_2	106488	VDRC
109	OSTalphaCG6836	108502	VDRC
110	PCYT1ACct1	100575	VDRC
111	PCYT1ACct1_2	18628	VDRC
112	LRRC33CG7896	108037	VDRC
113	LRRC33CG7896_2	907	VDRC
114	LRRC33CG7896_3	908	VDRC
115	LRRC33CG7896_4	36340	VDRC
116	LRRC33CG7896_5	36343	VDRC
117	LRRC33CG5819	837	VDRC
118	LRRC33CG5819_2	836	VDRC
119	LRRC33CG5819_3	7997	VDRC
120	LRRC33CG5819_4	27076	VDRC
121	LRRC33CG5195	100110	VDRC
122	LRRC33CG5195_2	31044	VDRC
123	PIGXCG30381	101805	VDRC
124	PIGXCG30381_2	49267	VDRC
125	PIGXCG30381_3	7362	VDRC
126	PAK2pak	108937	VDRC
127	NCBP2Cbp20	107112	VDRC
128	NCBP2Cbp20_2	50433	VDRC
129	PIGZCG3419	3626	VDRC
130	PIGZCG3419_2	3627	VDRC
131	MFI2Tsf2	5236	VDRC
132	BDH1CG8888	30337	VDRC
133	BDH1CG8888_2	30336	VDRC
134	TCTEX1D2CG7276	107115	VDRC
135	TCTEX1D2CG5359	104357	VDRC
136	FBXO45Fsn	107315	VDRC
137	FBXO45Fsn_2	26577	VDRC
138	DLG1dlg1	41136	VDRC

## Sheet: RNAi lines_ 2 hits_RNAseq 
	Gene	Stock #	Source
1	RAF1CG14607	101245	VDRC	KCTD13 modifiers
2	CNGA2CG42260	108481	VDRC
3	CYP24A1cyp12d1-d	109248	VDRC
4	PLECbnk	102160	VDRC
5	GNSCG30059	13011	VDRC
6	HSPA1Ahsc70-2	48059	VDRC
7	METTL6CG34195	105449	VDRC
8	SLC9A3R2CG6688	106372	VDRC
9	IGFALSCG18095	107635	VDRC
10	ZNF160ccp84Ag	5765	VDRC
1	COX6A2coxAL	103603	VDRC	MAPK3 modifiers
2	CECR1adgf-A2	8414	VDRC
3	PIH1D3CG5048	101352	VDRC
4	ADCY7CG32301	47179	VDRC
5	LIPACG6753	100934	VDRC
6	ABCB5CG43672	48781	VDRC
7	HOXD4ftz	106288	VDRC
8	FRRS1CG14515	103794	VDRC
9	RTN4RL2lrt	105555	VDRC
10	PRSS54CG9377	42837	VDRC
11	CDCA8borr	34848	VDRC
12	PGCbace	15541	VDRC

## Sheet: Deficiency stocks_2 hits
	Gene	Stock #	Source	Genotype
1	PPP4Cpp4-19C_Df2	25735	Bloomington	Df(1)BSC645, w[1118]/Binsinscy
2	PPP4Cpp4-19C_Df1	7722	Bloomington	Df(1)Exel6254, w[1118] P{w[+mC]=XP-U}Exel6254/FM7c
3	FAM57BCG17841_Df	9153	Bloomington	Df(1)ED7005, w[1118] P{w[+mW.Scer\FRT.hs3]=3'.RS5+3.3'}ED7005/FM7h
4	TBX6doc2_Df, TBX6doc3_Df	9295	Bloomington	w[1118]; Df(3L)BSC130/TM6B, Tb[+]
5	CORO1Acoro_Df	23161	Bloomington	w[1118]; Df(2R)BSC261/CyO
6	KCTD13CG10465_Df	25705	Bloomington	w[1118]; Df(2R)BSC630/CyO
7	CDIPTpis_Df	26559	Bloomington	Df(1)BSC707, w[1118] P+PBac{w[+mC]=XP3.WH3}BSC707/FM7h/Dp(2;Y)G, P{w[+mC]=hs-hid}Y
8	YPEL3CG15309_Df	26852	Bloomington	Df(1)BSC754, w[1118]/Binsinscy
9	DOC2Arph_Df	26853	Bloomington	Df(1)BSC755, w[1118]/Binsinscy
10	SHANK3prosap_Df	7875	Bloomington	w[1118]; Df(2R)Exel7130/CyO
