# Supplementary material for: Pervasive genetic interactions modulate neurodevelopmental defects of the autism-associated 16p11.2 deletion in Drosophila melanogaster
Source: Nat Commun. 2018 Jun 29;9:2548. doi: 10.1038/s41467-018-04882-6 (PMC6026208; doi:10.1038/s41467-018-04882-6)
Supplement: Supplementary file 5 — Supplementary Data 2 [file 41467_2018_4882_MOESM5_ESM.xlsx]

## Sheet: 16p11.2 genotypes qPCR 
Supplementary Data 2: Quantitative PCR analysis of 16p11.2 homolog knockdowns.
	Genotype	Mean % Gene Expression	Standard Deviation
1	CDIPTpis	6.4652	0.706448
2	CDIPTpis_2	11.6663	0.334481
3	ALDOAald	19.7296	0.318248
4	ALDOAald_2	29.1756	2.159
5	ALDOAald_3	32.9394	1.02985
6	CORO1Acoro	27.9674	3.18426
7	YPEL3CG15309	28.8343	4.43266
8	YPEL3CG15309_2	42.7124	4.4891
9	MAPK3rl	35.7003	2.59081
10	MAPK3rl_2	38.0962	2.78128
11	MAPK3rl_3	38.0201	1.59179
12	C16ORF53pa1	35.3326	0.732584
13	C16ORF53pa1_2	63.4855	3.2954
14	KCTD13CG10465	48.2618	1.39179
15	KCTD13CG10465_2	75.4945	3.0635
16	KCTD13CG10465_3	43.6673	0.538461
17	DOC2Arph	54.3122	14.9917
18	DOC2Arph_2	51.1074	5.01722
19	PPP4Cpp4-19C	52.3265	2.02543
20	PPP4Cpp4-19C_2	52.9935	1.09407
21	ASPHD1asph	55.0962	0.002413
22	TAOK2dTao-1	57.7604	0.000165
23	KIF22klp68D	71.1799	8.45e-06
24	FAM57BCG17841	65.6918	0.867014
25	FAM57BCG17841_2	72.7337	1.63945
26	FAM57BCG17841_3	75.0764	2.00126

## Sheet: tiptop_numb_qPCR
Genotype	Mean % tiptop expression	Standard Deviation	Mean % numb expression	Standard Deviation
MAPK3rl	101.601	9.02508	143.664	4.57657
C16ORF53pa1	235.063	10.6389	106.247	6.22695
KCTD13CG10465	77.9127	0.21472	123.501	3.47488
FAM57BCG17841	215.229	7.34137	100.444	2.32677
TBX6doc3_2	87.1685	0.136954	142.856	7.27926
YPEL3CG15309	255.674	11.574	122.102	4.10478
CDIPTpis	95.5608	15.595	97.7637	2.63794
