# Supplementary material for: Pervasive genetic interactions modulate neurodevelopmental defects of the autism-associated 16p11.2 deletion in Drosophila melanogaster
Source: Nat Commun. 2018 Jun 29;9:2548. doi: 10.1038/s41467-018-04882-6 (PMC6026208; doi:10.1038/s41467-018-04882-6)
Supplement: Supplementary file 6 — Supplementary Data 3 [file 41467_2018_4882_MOESM6_ESM.xlsx]

## Sheet: List of 16p11.2 interactions
Supplementary Data 3: Tested and validated pairwise knockdown models between 16p11.2 homologs.
	Gene	Region	Cell proliferation	KCTD13CG10465		MAPK3rl		PPP4Cpp4-19C		DOC2Arph
				Interaction	# of lines tested	Interaction	# of lines tested	Interaction	# of lines tested	Interaction	# of lines tested
1	C16ORF53pa1	16p11.2	X	Suppressor (Flynotyper)	2	Suppressor (Flynotyper)	2	Suppressor (Flynotyper)	2	Discordant lines (Manual)	2
2	CDIPTpis	16p11.2		Suppressor (Flynotyper)	2	Suppressor (Flynotyper)	2	Suppressor (Flynotyper)	2	Suppressor (Manual)	2
3	PPP4Cpp4-19C	16p11.2		Enhancer (Flynotyper)	4	Enhancer (Flynotyper)	1	X	X	No interaction (Manual)	1
4	FAM57BCG17841	16p11.2		Suppressor (Flynotyper)	4	Suppressor (Flynotyper)	4	Discordant lines (Flynotyper)	4	Discordant lines (Manual)	2
5	KCTD13CG10465	16p11.2		X	X	No interaction (Flynotyper)	3	Enhancer (Flynotyper)	3	No interaction (Manual)	1
6	CORO1Acoro	16p11.2	X	Suppressor (Flynotyper)	3	Suppressor (Flynotyper)	3	Suppressor (Flynotyper)	3	No interaction (Manual)	1
7	ALDOAald	16p11.2		Suppressor (Flynotyper)	3	Suppressor (Flynotyper)	3	No interaction (Flynotyper)	2	Suppressor (Manual)	3
8	MAPK3rl	16p11.2	X	Discordant lines (Flynotyper)	3	X	X	Enhancer (Flynotyper)	3	No interaction (Manual)	3
9	DOC2Arph	16p11.2		Discordant lines (Flynotyper)	2	Discordant lines (Flynotyper)	2	Suppressor (Flynotyper)	3	X	X
10	YPEL3CG15309	16p11.2		Suppressor (Flynotyper)	3	Suppressor (Flynotyper)	3	Suppressor (Flynotyper)	3	Discordant lines (Manual)	2
11	TBX6doc3	16p11.2		Discordant lines (Flynotyper)	2	Suppressor (Flynotyper)	2	Discordant lines (Flynotyper)	2	Discordant lines (Manual)	2
12	TAOK2dTao-1	16p11.2	X	Discordant lines (Flynotyper)	2	No interaction (Flynotyper)	2	Discordant lines (Flynotyper)	2	Discordant lines (Manual)	2
13	ASPHD1asph	16p11.2		Discordant lines (Flynotyper)	2	Discordant lines (Flynotyper)	2	Discordant lines (Flynotyper)	2	Discordant lines (Manual)	2
14	KIF22klp68D	16p11.2	X	Discordant lines (Flynotyper)	2	Discordant lines (Flynotyper)	2	Discordant lines (Flynotyper)	2	Discordant lines (Manual)	2
	Total lines tested				34		31		33		25
		KCTD13CG10465	MAPK3rl	PPP4Cpp4-19C	DOC2Arph	Total
	Modifiers after 1st screen	11	12	12	6	41
	Modifiers after validations	7	8	7	2	24
	No interaction	6	5	6	11	28
	Note: Highlighted cells represent modifier genes.

## Sheet: Manual scores 16p11.2
			KCTD13CG10465	MAPK3rl	PPP4Cpp4-19C	DOC2Arph
	1	C16ORF53pa1_2	5-7	4	6-7	7
	2	C16ORF53pa1	3-5	1	3	3
	3	CDIPTpis	4-5	1-2	3-5	4
	4	CDIPTpis_2	ND	ND	ND	3
	5	CDIPTpis_Df	1	1-2	7	ND
	6	PPP4Cpp4-19C	10	10	8	8
	7	PPP4Cpp4-19C_Df2	10	ND	X	ND
	8	PPP4Cpp4-19C_2	10	ND	X	ND
	9	PPP4Cpp4-19C_Df1	10	ND	X	ND
	10	FAM57BCG17841	8	7	10	10
	11	FAM57BCG17841_2	4	2	4	3
	12	FAM57BCG17841_3	6-8	3-4	8	ND
	13	FAM57BCG17841_Df	1	3-4	8	ND
	14	KCTD13CG10465	8	6-7	10	8
	15	KCTD13CG10465_2	X	1-2	9	ND
	16	KCTD13CG10465_Df	X	1-2	9	ND
	17	CORO1Acoro	1-2	1	4-5	7
	18	CORO1Acoro_2	7	1	7	ND
16p11.2	19	CORO1Acoro_Df	7	1-2	6	ND
	20	ALDOAald_2	6-8	2-3	8	7
	21	ALDOAald	5-6	1-2	7-8	4-5
	22	ALDOAald_3	3-5	1-2	ND	3
	23	MAPK3rl	6-7	5	9	7
	24	MAPK3rl_2	7-8	X	9	7
	25	MAPK3rl_3	5-7	X	6	7
	26	DOC2Arph	8-9	7	9	7
	27	DOC2Arph_2	8	3	4	X
	28	DOC2Arph_Df	ND	ND	6	X
	29	YPEL3CG15309	2-3	1-2	5	2
	30	YPEL3CG15309_2	6-8	3	8	7
	31	YPEL3CG15309_Df	6-8	5	1	ND
	32	TBX6doc3_2	5-7	1-2	6	4
	33	TBX6doc3_Df	8	1-2	8	7
	34	TAOK2dTao-1	8	4-5	9	8
	35	TAOK2dTao-1_2	5	3-4	7	3
	36	ASPHD1asph	8	4-5	8	7-8
	37	ASPHD1asph_2	2	1	5	1
	38	KIF22klp68D	8	5	8	8
	39	KIF22klp68D_2	6	2	5	1
		Note: Highlighted cells represent one hit scores of the respective 16p11.2 genes
