# Supplementary material for: Pervasive genetic interactions modulate neurodevelopmental defects of the autism-associated 16p11.2 deletion in Drosophila melanogaster
Source: Nat Commun. 2018 Jun 29;9:2548. doi: 10.1038/s41467-018-04882-6 (PMC6026208; doi:10.1038/s41467-018-04882-6)
Supplement: Supplementary file 7 — Supplementary Data 4 [file 41467_2018_4882_MOESM7_ESM.xlsx]

## Sheet: List of CNV_NDD interactions
Syupplementary Data 4: Tested and validated pairwise knockdown models of 16p11.2 homologs with neurodevelopmental and transcriptome genes
	Gene	Region/Type	Cell proliferation	KCTD13CG10465		MAPK3rl		PPP4Cpp4-19C		DOC2Arph		Total
				Interaction	# of lines tested	Interaction	# of lines tested	Interaction	# of lines tested	Interaction	# of lines tested	Number of interactions
1	CCDC101sgf29	16p11.2 distal		Suppressor (Flynotyper)	3	Suppressor (Flynotyper)	3	Discordant lines (Flynotyper)	3	Suppressor (Flynotyper)	3	3
2	ATXN2Latx2	16p11.2 distal		Enhancer (Flynotyper)	1	No interaction (Flynotyper)	1	Enhancer (Flynotyper)	1	Enhancer (Flynotyper)	1	3
3	TUFMefTuM	16p11.2 distal		Discordant lines (Flynotyper)	2	Suppressor (Flynotyper)	2	Discordant lines (Flynotyper)	2	Suppressor (Flynotyper)	2	2
4	SH2B1lnk	16p11.2 distal	X	Discordant lines (Flynotyper)	2	Suppressor (Flynotyper)	2	Discordant lines (Flynotyper)	2	Discordant lines (Flynotyper)	2	1
5	ATP2A1kum	16p11.2 distal		No interaction (Flynotyper)	1	No interaction (Flynotyper)	1	Enhancer (Flynotyper)	1	No interaction (Flynotyper)	1	1
6	SPNS1spin	16p11.2 distal		No interaction (Flynotyper)	1	Suppressor (Flynotyper)	1	No interaction (Flynotyper)	1	Suppressor (Manual)	1	2
7	PTENdpten	Core neurodevelopmental	X	Discordant lines (Flynotyper)	2	Suppressor (Flynotyper)	2	Enhancer (Flynotyper)	2	No interaction (Manual)	2	2
8	CADPS2caps	Core neurodevelopmental		No interaction (Flynotyper)	2	Discordant lines (Flynotyper)	2	No interaction (Flynotyper)	2	No interaction (Manual)	2	0
9	UBE3AdUbe3A	Core neurodevelopmental		Suppressor (Flynotyper)	2	No interaction (Flynotyper)	2	No interaction (Flynotyper)	2	No interaction (Manual)	2	1
10	CHD8kis	Core neurodevelopmental		Suppressor (Flynotyper)	2	Suppressor (Flynotyper)	1	No interaction (Flynotyper)	1	Discordant lines (Manual)	2	2
11	SCN1Apara	Core neurodevelopmental		Suppressor (Flynotyper)	3	Suppressor (Flynotyper)	3	No interaction (Flynotyper)	3	Suppressor (Flynotyper)	3	3
12	SHANK3prosap	Core neurodevelopmental		Suppressor (Flynotyper)	3	Suppressor (Flynotyper)	2	Suppressor (Flynotyper)	2	Suppressor (Manual)	2	4
13	CTNNB1arm	Core neurodevelopmental	X	Enhancer (Flynotyper)	2	Enhancer (Flynotyper)	1	Enhancer (Flynotyper)	2	Enhancer (Manual)	2	4
14	EPHA6eph	Core neurodevelopmental		No interaction (Manual)	3	Suppressor (Manual)	3	No interaction (Manual)	3	No interaction (Manual)	3	1
15	LGR5rk	Core neurodevelopmental	X	No interaction (Manual)	5	Suppressor (Manual)	5	No interaction (Manual)	5	Suppressor (Manual)	5	2
16	NRXN1nrx	Core neurodevelopmental		No interaction (Manual)	3	Suppressor (Manual)	3	No interaction (Manual)	3	Suppressor (Manual)	3	2
17	CEP135cep135	Core neurodevelopmental	X	No interaction (Manual)	1	Suppressor (Flynotyper)	1	No interaction (Manual)	1	No interaction (Manual)	1	1
18	CENPJsas-4	Core neurodevelopmental	X	No interaction (Manual)	2	Suppressor (Flynotyper)	2	No interaction (Manual)	2	No interaction (Manual)	2	1
19	TUBGCP6dGrip163	Core neurodevelopmental	X	No interaction (Manual)	2	Suppressor (Flynotyper)	2	No interaction (Manual)	2	No interaction (Manual)	2	1
20	SLC25A19tpc1	Core neurodevelopmental		No interaction (Manual)	1	No interaction (Manual)	1	No interaction (Manual)	1	No interaction (Manual)	1	0
21	MCPH1mcph1	Core neurodevelopmental	X	No interaction (Manual)	4	No interaction (Flynotyper)	4	No interaction (Manual)	4	No interaction (Manual)	4	0
22	ASPMasp	Core neurodevelopmental	X	No interaction (Manual)	2	Suppressor (Manual)	2	No interaction (Manual)	2	No interaction (Manual)	1	1
23	KIF11klp61F	Core neurodevelopmental	X	No interaction (Manual)	2	Enhancer (Flynotyper)	2	No interaction (Manual)	2	No interaction (Manual)	2	1
24	RRBP1alt	Core neurodevelopmental		No interaction (Manual)	2	No interaction (Manual)	2	No interaction (Manual)	2	Discordant lines (Manual)	2	0
25	TUBGCP5grip128	15q11.2	X	No interaction (Manual)	2	No interaction (Manual)	2	No interaction (Manual)	2	No interaction (Manual)	2	0
26	CYFIP1Sra-1	15q11.2		No interaction (Manual)	2	No interaction (Manual)	2	No interaction (Manual)	2	Discordant lines (Manual)	2	0
27	NIPA2spict	15q11.2		No interaction (Manual)	1	Suppressor (Manual)	1	No interaction (Manual)	1	Suppressor (Manual)	1	2
28	HERC2P2CG7420	15q11.2		No interaction (Flynotyper)	2	Discordant lines (Manual)	2	No interaction (Manual)	2	Discordant lines (Manual)	2	0
29	FMO5Fmo-2	1q21.1		No interaction (Manual)	3	No interaction (Manual)	3	No interaction (Manual)	3	No interaction (Manual)	3	0
30	BCL9lgs	1q21.1		No interaction (Manual)	2	Discordant lines (Manual)	2	Discordant lines (Flynotyper)	2	Suppressor (Flynotyper)	1	1
31	MTMR10CG14411	15q13.3		No interaction (Manual)	2	No interaction (Manual)	2	No interaction (Manual)	2	No interaction (Manual)	2	0
32	TRPM1CG30079	15q13.3		No interaction (Manual)	3	No interaction (Manual)	4	Discordant lines (Flynotyper)	4	No interaction (Manual)	4	0
33	CHRNA7gfa	15q13.3	X	No interaction (Manual)	2	Suppressor (Manual)	1	Suppressor (Manual)	2	Discordant lines (Manual)	2	2
34	CHRNA7dalpha6	15q13.3	X	Enhancer (Flynotyper)	3	No interaction (Flynotyper)	3	Discordant lines (Manual)	2	Discordant lines (Manual)	3	1
35	ZDHHC19app	3q29		No interaction (Manual)	2	No interaction (Manual)	2	No interaction (Manual)	2	No interaction (Manual)	2	0
36	OSTalphaCG6836	3q29		No interaction (Manual)	1	No interaction (Manual)	1	No interaction (Manual)	1	No interaction (Manual)	1	0
37	PCYT1ACct1	3q29		No interaction (Manual)	2	No interaction (Manual)	2	No interaction (Manual)	2	No interaction (Manual)	2	0
38	LRRC33CG7896	3q29		No interaction (Manual)	5	Enhancer (Manual)	5	No interaction (Manual)	5	No interaction (Manual)	4	1
39	LRRC33CG5819	3q29		No interaction (Manual)	4	No interaction (Manual)	4	No interaction (Manual)	4	No interaction (Manual)	4	0
40	LRRC33CG5195	3q29		No interaction (Manual)	2	No interaction (Manual)	2	No interaction (Manual)	2	No interaction (Manual)	2	0
41	PIGXCG30381	3q29		No interaction (Manual)	3	No interaction (Manual)	3	No interaction (Manual)	3	No interaction (Manual)	3	0
42	PAK2pak	3q29	X	No interaction (Manual)	1	No interaction (Manual)	1	No interaction (Manual)	1	No interaction (Manual)	1	0
43	NCBP2Cbp20	3q29		No interaction (Manual)	2	Discordant lines (Manual)	2	No interaction (Manual)	2	No interaction (Manual)	2	0
44	PIGZCG3419	3q29		No interaction (Manual)	2	No interaction (Manual)	2	No interaction (Manual)	2	No interaction (Manual)	2	0
45	MFI2Tsf2	3q29		No interaction (Manual)	1	No interaction (Manual)	1	No interaction (Manual)	1	No interaction (Manual)	1	0
46	BDH1CG8888	3q29		No interaction (Manual)	2	Enhancer (Manual)	2	Discordant lines (Manual)	2	Discordant lines (Manual)	2	1
47	TCTEX1D2CG7276	3q29		No interaction (Manual)	1	No interaction (Manual)	1	No interaction (Manual)	1	No interaction (Manual)	1	0
48	TCTEX1D2CG5359	3q29		No interaction (Manual)	1	No interaction (Manual)	1	No interaction (Manual)	1	No interaction (Manual)	1	0
49	FBXO45Fsn_1	3q29		No interaction (Manual)	2	No interaction (Manual)	2	No interaction (Manual)	2	No interaction (Manual)	2	0
50	DLG1dlg1	3q29	X	No interaction (Manual)	1	No interaction (Manual)	1	No interaction (Manual)	1	No interaction (Manual)	1	0
	TOTAL GENES			modifiers-8	no interaction-42	modifiers-21	no interaction-29	modifiers -6	no interaction - 44	modifiers - 11	no interaction - 39	46
	TOTAL LINES			modifiers-19	no interaction-88	modifiers-46	no interaction-58	modifiers -10	no interaction - 95	modifiers - 26	no interaction - 78
				107		104		105		104
	Note: Highlighted cells represent modifier genes.

## Sheet: List of RNASeq interactions
	Gene	Cell proliferation	KCTD13CG10465				Gene	Cell proliferation	MAPK3rl
			Interaction	# of lines tested					Interaction	# of lines tested
1	CNGA2CG42260		Suppressor (Flynotyper)	1		1	COX6A2cox6AL		Suppressor (Flynotyper)	1
2	RAF1CG14607	X	Suppressor (Flynotyper)	1		2	PIH1D3CG5048		Suppressor (Flynotyper)	1
3	CYP24A1cyp12d1-d		Suppressor (Flynotyper)	1		3	FRRS1CG14515		Suppressor (Flynotyper)	1
4	IGFALSCG18095		Suppressor (Flynotyper)	1		4	LIPACG6753	X	Suppressor (Flynotyper)	1
5	GNSCG30059		Suppressor (Flynotyper)	1		5	RTN4RL2lrt		Suppressor (Flynotyper)	1
6	ZNF160ccp84Ag		Suppressor (Flynotyper)	1		6	CECR1adgf-A2		Suppressor (Flynotyper)	1
7	PLECbnk		Suppressor (Flynotyper)	1		7	ADCY7CG32301		Suppressor (Flynotyper)	1
8	METTL6CG34195		Suppressor (Flynotyper)	1		8	ABCB5CG43672		Suppressor (Flynotyper)	1
9	SLC9A3R2CG6688		No interaction (Flynotyper)	1		9	HOXD4ftz		Suppressor (Flynotyper)	1
10	HSPA1Ahsc70-2		No interaction (Flynotyper)	1		10	PGCbace		Suppressor (Flynotyper)	1
	TOTAL GENES		modifiers-8	no interaction-2		11	PRSS54CG9377		No interaction (Flynotyper)	1
	TOTAL LINES		modifiers-8	no interaction-2		12	CDCA8borr	X	No interaction (Flynotyper)	1
							TOTAL GENES		modifiers-10	no interaction-2
							TOTAL LINES		modifiers-10	no interaction-2
	Note: Highlighted cells represent modifier genes.

## Sheet: Manual scores CNV_NDD 
			30°C
CNV Region/Type			KCTD13CG10465	MAPK3rl	PPP4Cpp4-19C	DOC2Arph
		PPP4Cpp4-19C			8			one hit scores of the respective 16p11.2 genes
16p11.2 one-hits		KCTD13CG10465	8
		MAPK3rl		5
		DOC2Arph				7
16p11.2 distal	1	CCDC101sgf29	6	3	8	4
	2	CCDC101sgf29_2	7	3	8	4
	3	CCDC101sgf29_3	6	2	9	5
	4	ATXN2Latx2	10	5	10 (Black patches)	9
	5	TUFMefTuM	8	3	6	4
	6	TUFMefTuM_2	9	4	8	5
	7	SH2B1lnk	5	2	8	5
	8	SH2B1lnk_2	8	2	9	7
	9	ATP2A1kum	8	5	9	7
	10	SPNS1spin	8	4	8	3
	11	PTENdpten	8	4	9	7
	12	PTENdpten_2	8	4	9	7
	13	CADPS2caps	8	4	8	7
	14	CADPS2caps_2	8	5	8	7
	15	UBE3AdUbe3A_2	7	5	8	7
	16	UBE3AdUbe3A	6	5	8	7
	17	CHD8kis	3	1	8	variable, some are subtle rough - 4, while others look normal : 1-2
	18	CHD8kis_2	7 (glossy)	ND	ND	8
	19	SCN1Apara_2	7	3	8	5
	20	SCN1Apara_3	7	3	8	5
	21	SCN1Apara	8	3	8	4
Core neuro-developemental genes	22	SHANK3prosap_2	8	3	4	4
	23	SHANK3prosap	4	3	6	variable, some are subtle rough - 4, while others look normal - 2
	24	SHANK3prosap_Df	4	ND	ND	ND
	25	CTNNB1arm	10 (black spots)	7	10 (black spots)	8
	26	CTNNB1arm_2	10 (black spots)	ND	10 (black spots)	8
	27	EPHA6eph	8	4	8	7
	28	EPHA6eph_2	8	4	8	4
	29	EPHA6eph_3	8	5	8	7
	30	LGR5rk	8	3-4	8	3-4
	31	LGR5rk_2	8	4-5	8	7
	32	LGR5rk_3	8	3	8	3-4
	33	LGR5rk_4	8	3	5-6	3-4
	34	LGR5rk_5	8	3	8	3-4
	35	NRXN1nrx	8	4	8	7
	36	NRXN1nrx_2	8	2	8	3-4
	37	NRXN1nrx_3	8	5	8	3-4
	38	CEP135cep135	8	2	8	7
	39	CENPJsas-4	8	3	8	7
	40	CENPJsas-4_2	8	4	8	7
	41	TUBGCP6dGrip163	8	2	8	7
	42	TUBGCP6dGrip163_2	8	2	ND	7
	43	SLC25A19tpc1	8	5	8	7
	44	MCPH1mcph1	8	5	8	7
	45	MCPH1mcph1_2	8	2	8	7
	46	MCPH1mcph1_3	8	5	8	7
	47	MCPH1mcph1_4	8	5	8	7
	48	ASPMasp	8	3	8	7
	49	ASPMasp_2	8	3	8	ND
	50	KIF11klp61F	8	6	8	7
	51	KIF11klp61F_2	8	6	8	7
	52	RRBP1alt	8	4-5	8	2
	53	RRBP1alt_2	8	4-5	8	7
	54	TUBGCP5grip128	8	5	9?	7
	55	TUBGCP5grip128_2	8	5	9?	7
	56	CYFIP1Sra-1	8	5	8	5
15q11.2	57	CYFIP1Sra-1_2	8	5	8	7
	58	NIPA2spict	8	2-3	8	2-3
	59	HERC2P2CG7420	6-8	2	8	2-3
	60	HERC2P2CG7420_2	8	5	8	7
	61	FMO5Fmo-2	4-8 (variation)	5	8	5
	62	FMO5Fmo-2_2	8	5	8	7
1q21.1	63	FMO5Fmo-2_3	8	5	8	7
	64	BCL9lgs	8	5	2	5
	65	BCL9lgs_2	8	variation seen 80%-7-8; 20%-5	9 (black spots)	ND
	66	MTMR10CG14411	8	5	8	7
	67	MTMR10CG14411_2	8	5	8	7
	68	TRPM1CG30079	8	2-3	4	4
	69	TRPM1CG30079_2	ND	5	9 (black spots)	7
15q13.3	70	TRPM1CG30079_3	8	5	9 (black spots)	7
	71	TRPM1CG30079_4	8	5	8	7
	72	CHRNA7gfa	8	2-3	6	4-5
	73	CHRNA7gfa_2	8	ND	6	7
	74	CHRNA7dalpha6	5-7	4-5	3-4	4-5
	75	CHRNA7dalpha6_2	10	variation seen but mostly 4-5	9 (black spots)	7
	76	CHRNA7dalpha6_3	10	10	ND	10
			25°C
			KCTD13CG10465	MAPK3rl	PPP4Cpp4-19C	DOC2Arph
		KCTD13CG10465	1
		MAPK3rl		1
		PPP4Cpp4-19C			1
		DOC2Arph				1
	1	ZDHHC19app	1	1	1	1
	2	ZDHHC19app_2	1	1	1	1
	3	OSTalphaCG6836	1	1	1	1
	4	PCYT1ACct1	1	1	1	1
	5	PCYT1ACct1_2	1	1	1	1
	6	LRRC33CG7896	1	1	1	1
	7	LRRC33CG7896_2	1	4-5 (black spots)	1	1
	8	LRRC33CG7896_3	1	6 (black spots)	6 (black spots)	ND
	9	LRRC33CG7896_4	1	1	1	1
	10	LRRC33CG7896_5	1	1	1	1
	11	LRRC33CG5819	1	1	1	1
	12	LRRC33CG5819_2	1	1	1	1
	13	LRRC33CG5819_3	1	1	1	1
	14	LRRC33CG5819_4	1	1	1	1
	15	LRRC33CG5195	1	1	1	1
	16	LRRC33CG5195_2	1	1	1	1
	17	PIGXCG30381	1	1	1	1
	18	PIGXCG30381_2	1	1	1	1
3q29	19	PIGXCG30381_3	1	1	1	1
	20	PAK2pak	1	1	1	1
	21	NCBP2Cbp20	1	4-5 (black spots)	Most (80%) are normal - 1, 20% are rough and glossy - 5	1
	22	NCBP2Cbp20_2	1	1	1	1
	23	PIGZCG3419	1	1	1	1
	24	PIGZCG3419_2	1	1	1	1
	25	MFI2Tsf2	Rough eye and lethality in pupa	Rough eye and lethality in pupa	Rough eye and lethality in pupa	Rough eye and lethality in pupa
	26	BDH1CG8888	1	4-5	4	3-4
	27	BDH1CG8888_2	1	4-5	1	1
	28	TCTEX1D2CG7276	1	1	1	1
	29	TCTEX1D2CG5359	1	1	1	1
	30	FBXO45Fsn	1	1	1	1
	31	FBXO45Fsn_2	1	1	1	1
	32	DLG1dlg1	1	1	1	1
