# Supplementary material for: Pervasive genetic interactions modulate neurodevelopmental defects of the autism-associated 16p11.2 deletion in Drosophila melanogaster
Source: Nat Commun. 2018 Jun 29;9:2548. doi: 10.1038/s41467-018-04882-6 (PMC6026208; doi:10.1038/s41467-018-04882-6)
Supplement: Supplementary file 8 — Supplementary Data 5 [file 41467_2018_4882_MOESM8_ESM.xlsx]

## Sheet: Enriched GO Terms
Supplementary Data 5. Differentially-expressed genes in 16p11.2 knockdown flies.
GO term ID	GO term description	Genes in GO term	Z-score of GO term genes in knockdown models
			C16ORF53pa1	CDIPTpis	CDIPTcoro	DOC2Arph	KCTD13CG10465	MAPK3rl
GO:0000279	M phase	216	5.309	2.167	15.334	5.069	3.344	8.474
GO:0051301	cell division	196	3.913	3.084	14.042	5.789	3.136	8.24
GO:0000280	nuclear division	153	3.597	2.553	14.052	4.068	3.424	7.7
GO:0007067	mitosis	153	3.597	2.553	14.052	4.068	3.424	7.7
GO:0000087	M phase of mitotic cell cycle	156	3.594	2.547	13.912	4.023	3.458	7.699
GO:0048285	organelle fission	161	3.417	2.443	13.482	3.877	3.252	7.395
GO:0000236	mitotic prometaphase	48	3.579	1.71	10.143	2.496	1.549	5.111
GO:0045931	positive regulation of mitotic cell cycle	18	0.859	-1.564	3.822	-1.005	-0.149	4.848
GO:0072431	signal transduction involved in mitotic cell cycle G1/S transition DNA damage checkpoint	43	-1.545	6.265	-1.371	-1.283	-0.865	-1.357
GO:0072413	signal transduction involved in mitotic cell cycle checkpoint	43	-1.545	6.265	-1.371	-1.283	-0.865	-1.357
GO:0072401	signal transduction involved in DNA integrity checkpoint	43	-1.545	6.265	-1.371	-1.283	-0.865	-1.357
GO:0072395	signal transduction involved in cell cycle checkpoint	43	-1.545	6.265	-1.371	-1.283	-0.865	-1.357
GO:0072474	signal transduction involved in mitotic cell cycle G1/S checkpoint	43	-1.545	6.265	-1.371	-1.283	-0.865	-1.357
GO:0072422	signal transduction involved in DNA damage checkpoint	43	-1.545	6.265	-1.371	-1.283	-0.865	-1.357
GO:0072404	signal transduction involved in G1/S transition checkpoint	43	-1.545	6.265	-1.371	-1.283	-0.865	-1.357
GO:0006977	DNA damage response, signal transduction by p53 class mediator resulting in cell cycle arrest	43	-1.545	6.265	-1.371	-1.283	-0.865	-1.357
GO:0071158	positive regulation of cell cycle arrest	45	-1.489	5.769	-1.839	-1.684	-1.384	-1.564
GO:0031571	mitotic cell cycle G1/S transition DNA damage checkpoint	46	-1.92	5.995	-1.47	-1.455	-0.888	-1.587
GO:0007346	regulation of mitotic cell cycle	151	0.301	2.788	5.599	-0.069	0.436	4.292
GO:0071156	regulation of cell cycle arrest	146	0.223	4.209	7.975	-0.167	0.742	3.772
GO:0000075	cell cycle checkpoint	144	0.334	4.415	8.198	-0.056	0.986	3.993
GO:0051436	negative regulation of ubiquitin-protein ligase activity involved in mitotic cell cycle	53	-0.763	6.413	1.059	0.366	-0.176	0.265
GO:0051437	positive regulation of ubiquitin-protein ligase activity involved in mitotic cell cycle	57	-0.85	6.061	4.05	0.081	-0.378	2.021
GO:0051444	negative regulation of ubiquitin-protein ligase activity	55	-0.704	6.174	1.076	0.324	-0.164	0.377
GO:0051352	negative regulation of ligase activity	55	-0.704	6.174	1.076	0.324	-0.164	0.377
GO:0051439	regulation of ubiquitin-protein ligase activity involved in mitotic cell cycle	61	-0.571	6.121	4.263	0.462	-0.214	2.132
GO:0031145	anaphase-promoting complex-dependent proteasomal ubiquitin-dependent protein catabolic process	62	-0.271	6.412	4.758	0.71	-0.003	2.39
GO:0051443	positive regulation of ubiquitin-protein ligase activity	63	-0.788	5.521	3.921	0.061	-0.127	1.927
GO:0051438	regulation of ubiquitin-protein ligase activity	71	-0.499	5.291	4.036	0.338	0.082	2.115
GO:0051351	positive regulation of ligase activity	65	-0.601	5.597	3.771	0.126	-0.018	1.87
GO:0031397	negative regulation of protein ubiquitination	66	-0.791	5.721	0.737	0.325	-0.41	0.386
GO:0051340	regulation of ligase activity	73	-0.328	5.37	3.896	0.396	0.182	2.06
GO:0031575	mitotic cell cycle G1/S transition checkpoint	51	-1.572	5.313	-1.574	-1.912	-0.969	-1.353
GO:0071779	G1/S transition checkpoint	51	-1.572	5.313	-1.574	-1.912	-0.969	-1.353
GO:0006511	ubiquitin-dependent protein catabolic process	182	0.263	4.323	3.101	1.408	0.676	1.967
GO:0031401	positive regulation of protein modification process	165	1.332	2.626	3.385	0.852	1.496	2.316
GO:2000045	regulation of G1/S transition of mitotic cell cycle	54	-1.496	4.79	-1.558	-1.823	-0.859	-1.446
GO:0019941	modification-dependent protein catabolic process	184	0.262	4.318	3.066	1.441	0.706	1.923
GO:0043161	proteasomal ubiquitin-dependent protein catabolic process	102	-0.814	4.965	3.25	0.354	-0.44	1.599
GO:0031570	DNA integrity checkpoint	82	-2.109	3.879	2.579	-1.959	-0.828	0.652
GO:0010498	proteasomal protein catabolic process	102	-0.814	4.965	3.25	0.354	-0.44	1.599
GO:0000216	M/G1 transition of mitotic cell cycle	65	-0.843	7.72	4.696	-0.699	-0.354	1.322
GO:0030330	DNA damage response, signal transduction by p53 class mediator	57	-1.158	4.807	-1.048	-1.047	-0.795	-1.075
GO:0002474	antigen processing and presentation of peptide antigen via MHC class I	53	-1.511	6.208	-1.51	-0.604	-0.76	-1.397
GO:0051603	proteolysis involved in cellular protein catabolic process	188	0.302	4.288	2.979	1.481	0.693	1.926
GO:0000084	S phase of mitotic cell cycle	96	-0.224	7.161	5.164	-0.612	-1.056	1.422
GO:0031396	regulation of protein ubiquitination	105	-0.604	4.412	2.895	0.429	0.059	1.803
GO:0019882	antigen processing and presentation	55	-1.426	5.987	-1.416	-0.495	-0.712	-1.314
GO:0044257	cellular protein catabolic process	189	0.274	4.233	2.92	1.408	0.643	1.891
GO:0042770	signal transduction in response to DNA damage	72	-0.692	4.038	-0.509	-0.644	-0.238	-0.706
GO:0000077	DNA damage checkpoint	77	-1.782	3.946	1.94	-1.837	-0.812	0.245
GO:0051320	S phase	97	-0.251	7.085	5.099	-0.655	-1.09	1.401
GO:0043632	modification-dependent macromolecule catabolic process	187	0.26	4.225	3.023	1.396	0.662	1.899
GO:0031398	positive regulation of protein ubiquitination	82	-0.763	4.781	3.194	0.151	-0.016	1.639
GO:0031400	negative regulation of protein modification process	103	0.195	4.091	1.923	0.765	0.236	1.553
GO:0000082	G1/S transition of mitotic cell cycle	107	-1.11	6.467	6.752	-1.258	-0.589	2.078
GO:0007093	mitotic cell cycle checkpoint	85	0.32	5.07	4.202	-0.027	0.412	1.738
GO:0048002	antigen processing and presentation of peptide antigen	54	-1.43	6.152	-1.412	-0.487	-0.694	-1.356
GO:0072331	signal transduction by p53 class mediator	59	-1.235	4.608	-1.057	-1.073	-0.733	-1.081
GO:0007059	chromosome segregation	67	3.279	-1.059	7.096	2.35	0.928	3.583
GO:0000070	mitotic sister chromatid segregation	32	2.838	1.117	8.724	3.499	1.931	4.247
GO:0000819	sister chromatid segregation	34	2.841	0.858	8.502	3.469	1.921	4.166
GO:0031577	spindle checkpoint	23	1.934	1.086	6.562	2.161	1.007	3.998
GO:0071173	spindle assembly checkpoint	21	1.897	1.365	4.347	2.209	1.476	2.646
GO:0007094	mitotic cell cycle spindle assembly checkpoint	21	1.897	1.365	4.347	2.209	1.476	2.646
GO:0045841	negative regulation of mitotic metaphase/anaphase transition	21	1.897	1.365	4.347	2.209	1.476	2.646
GO:0071174	mitotic cell cycle spindle checkpoint	22	1.815	1.343	6.687	2.204	1.398	3.974
GO:0051784	negative regulation of nuclear division	24	1.771	1.463	3.919	1.964	1.697	2.675
GO:0045839	negative regulation of mitosis	24	1.771	1.463	3.919	1.964	1.697	2.675
GO:0030071	regulation of mitotic metaphase/anaphase transition	24	2.551	1.254	4.876	3.129	1.737	2.873
GO:0007088	regulation of mitosis	42	0.714	0.519	6.151	1.804	1.405	4.241
GO:0051783	regulation of nuclear division	42	0.714	0.519	6.151	1.804	1.405	4.241
GO:0010948	negative regulation of cell cycle process	38	2.519	0.26	3.729	2.621	1.796	2.918
GO:0007017	microtubule-based process	148	4.541	1.412	6.842	3.781	4.45	4.226
GO:0000226	microtubule cytoskeleton organization	89	3.593	2.018	6.331	3.295	4.03	3.902
GO:0033043	regulation of organelle organization	160	2.321	0.213	5.269	2.12	2.178	4.004
GO:0051129	negative regulation of cellular component organization	110	2.765	1.12	4.622	2.506	2.225	3.378
GO:0010639	negative regulation of organelle organization	69	2.521	1.538	4.749	2.496	1.836	3.395
GO:0051130	positive regulation of cellular component organization	149	3.527	-0.223	3.494	3.388	3.256	3.078
GO:0010389	regulation of G2/M transition of mitotic cell cycle	10	1.715	-0.653	5.391	1.491	0.602	3.045
GO:0007051	spindle organization	26	2.054	1.514	5.938	3.42	2.527	2.975
GO:0007052	mitotic spindle organization	15	1.241	1.551	6.532	2.978	2.323	3.025
GO:0010562	positive regulation of phosphorus metabolic process	83	2.486	-0.729	3.317	0.694	1.574	2.947
GO:0045937	positive regulation of phosphate metabolic process	83	2.486	-0.729	3.317	0.694	1.574	2.947
GO:0001934	positive regulation of protein phosphorylation	68	2.606	-0.747	3.447	0.585	1.546	2.634
GO:0042327	positive regulation of phosphorylation	76	2.608	-0.948	3.223	0.608	1.519	2.506
GO:0006270	DNA-dependent DNA replication initiation	19	1.843	4.486	8.248	0.586	0.243	2.883
GO:0031572	G2/M transition DNA damage checkpoint	16	0.85	0.134	6.381	-0.275	0.002	2.859
GO:0031576	G2/M transition checkpoint	19	0.875	-0.375	5.847	-0.362	-0.018	2.519
GO:0051225	spindle assembly	12	1.677	1.318	3.464	2.195	1.764	2.773
GO:0007091	mitotic metaphase/anaphase transition	10	-0.126	-0.552	4.574	-0.689	0.314	2.765
GO:0000722	telomere maintenance via recombination	21	2.588	4.528	6.111	1.245	0.994	1.969
GO:0032201	telomere maintenance via semi-conservative replication	21	2.588	4.528	6.111	1.245	0.994	1.969
GO:0006297	nucleotide-excision repair, DNA gap filling	16	0.931	3.484	3.627	0.644	0.931	1.026
GO:0010833	telomere maintenance via telomere lengthening	25	2.273	3.147	5.079	0.496	0.068	2.209
GO:0006312	mitotic recombination	24	2.589	4.082	5.61	1.041	0.941	1.894
GO:0006271	DNA strand elongation involved in DNA replication	30	1.872	4.581	6.258	0.895	0.426	2.672
GO:0000723	telomere maintenance	34	1.917	3.086	4.853	0.282	0.078	2.074
GO:0032200	telomere organization	35	1.955	3.055	4.811	0.274	0.128	2.135
GO:0060249	anatomical structure homeostasis	62	1.49	2.14	3.472	0.277	0.313	1.194
GO:0006261	DNA-dependent DNA replication	57	1.855	4.706	7.258	0.424	0.427	2.747
GO:0051297	centrosome organization	17	3.563	1.519	2.51	2.015	2.536	2.738
GO:0031023	microtubule organizing center organization	21	3.472	1.294	2.481	1.996	2.463	2.654
GO:0006260	DNA replication	126	1.068	2.309	8.459	-0.676	0.413	2.706
GO:0007018	microtubule-based movement	64	2.887	0.01	5.102	2.26	2.474	2.686
GO:0043242	negative regulation of protein complex disassembly	17	0.84	2.02	3.48	0.84	0.358	2.588
GO:0010638	positive regulation of organelle organization	59	2.236	-0.623	3.238	1.82	1.742	2.495
GO:0051495	positive regulation of cytoskeleton organization	31	1.602	1.227	3.617	1.418	1.3	2.375
GO:0051640	organelle localization	85	1.51	1.276	4.568	1.399	1.66	2.33
GO:0051656	establishment of organelle localization	60	0.96	1.248	3.835	1.07	1.269	1.431
GO:0051310	metaphase plate congression	10	-0.887	-0.544	5.263	-0.736	-0.298	1.786
GO:0050000	chromosome localization	13	-0.221	-0.623	5.223	-0.103	-0.359	2.217
GO:0051303	establishment of chromosome localization	13	-0.221	-0.623	5.223	-0.103	-0.359	2.217
GO:0000083	regulation of transcription involved in G1/S phase of mitotic cell cycle	14	-1.011	2.897	6.809	-0.371	0.597	2.007
GO:0006298	mismatch repair	11	2.144	1.743	3.451	1.781	0.783	2.006
GO:0031111	negative regulation of microtubule polymerization or depolymerization	12	0.124	0.259	3.158	-0.166	-0.177	1.68
GO:0033044	regulation of chromosome organization	37	1.945	-2.568	3.138	0.622	0.998	1.663
GO:0010551	regulation of gene-specific transcription from RNA polymerase II promoter	47	0.064	1.572	4.756	1.895	1.84	1.552
GO:0032583	regulation of gene-specific transcription	48	0.04	1.388	4.663	1.834	1.809	1.427
GO:0051653	spindle localization	10	2.836	1.986	4.946	3.06	2.71	1.455
GO:0051293	establishment of spindle localization	10	2.836	1.986	4.946	3.06	2.71	1.455
GO:0006310	DNA recombination	104	2.572	1.012	4.285	-0.298	0.576	1.235
GO:0007062	sister chromatid cohesion	13	2.532	-3.887	1.977	1.111	-0.266	0.587
GO:0000209	protein polyubiquitination	93	-1.082	4.76	0.061	-0.547	-0.27	-0.281
GO:0010565	regulation of cellular ketone metabolic process	69	-1.587	4.526	-2.056	-1.436	-2.275	-0.712
GO:0045787	positive regulation of cell cycle	43	1.449	-1.656	3.353	0.919	0.772	4.23
GO:0007163	establishment or maintenance of cell polarity	41	3.388	1.571	4.035	5.68	3.941	2.986
GO:0022616	DNA strand elongation	30	1.872	4.581	6.258	0.895	0.426	2.672
GO:0030010	establishment of cell polarity	25	2.837	1.033	3.892	5.549	3.34	2.307
GO:0071897	DNA biosynthetic process	10	1.541	3.377	3.989	1.931	1.113	1.853
GO:0006521	regulation of cellular amino acid metabolic process	37	-1.914	5.662	-1.521	-1.241	-1.877	-0.988
GO:0033238	regulation of cellular amine metabolic process	41	-1.862	5.267	-1.217	-0.93	-1.664	-1.506
GO:0022403	cell cycle phase	381	4.076	4.994	14.425	3.329	2.13	7.598
GO:0022402	cell cycle process	440	4.044	4.49	13.64	2.913	2.191	7.239
GO:0000278	mitotic cell cycle	332	2.575	5.45	12.992	2.333	2.107	6.773
GO:0072359	circulatory system development	227	5.465	2.676	5.646	6.101	5.46	6.572
GO:0072358	cardiovascular system development	227	5.465	2.676	5.646	6.101	5.46	6.572
GO:0007389	pattern specification process	151	5.627	-0.524	4.72	4.547	6.289	5.638
GO:0003002	regionalization	109	4.758	-0.67	4.238	4.573	5.441	4.811
GO:0009952	anterior/posterior pattern formation	68	4.774	-0.322	4.096	4.281	4.863	4.559
GO:0048568	embryonic organ development	105	4.744	-1.007	4.018	5.91	3.881	5.164
GO:0048562	embryonic organ morphogenesis	79	4.91	0.188	4.128	6.136	3.905	5.575
GO:0043583	ear development	68	2.988	0.299	2.575	4.627	3.09	3.836
GO:0048839	inner ear development	56	2.465	0.572	2.021	3.939	2.856	2.863
GO:0042471	ear morphogenesis	44	2.216	-0.824	2.04	3.403	1.67	3.579
GO:0048705	skeletal system morphogenesis	64	3.424	-1.405	2.254	3.377	1.912	4.657
GO:0048706	embryonic skeletal system development	44	5.435	0.992	4.354	6.098	4.152	5.402
GO:0048704	embryonic skeletal system morphogenesis	36	4.901	1.148	4.148	5.421	3.656	5.322
GO:0030049	muscle filament sliding	13	5.48	8.199	4.858	4.226	3.083	5.242
GO:0033275	actin-myosin filament sliding	13	5.48	8.199	4.858	4.226	3.083	5.242
GO:0030048	actin filament-based movement	21	5.29	8.196	4.987	4.349	3.015	4.651
GO:0070252	actin-mediated cell contraction	15	5.493	8.625	5.231	4.371	3.114	5.084
GO:0007507	heart development	141	4.251	1.499	4.743	4.21	4.015	5.172
GO:0048598	embryonic morphogenesis	180	4.685	0.368	4.547	5.019	5.697	5.125
GO:0007423	sensory organ development	146	3.522	-0.533	3.021	4.167	4.663	4.954
GO:0043010	camera-type eye development	82	3.447	-0.482	2.54	2.49	3.807	4.118
GO:0001654	eye development	96	3.608	-0.934	2.504	2.404	3.892	3.838
GO:0060284	regulation of cell development	170	4.159	0.708	4.432	4.644	5.445	4.8
GO:0051960	regulation of nervous system development	148	3.692	1.205	4.252	4.334	5.7	4.836
GO:0050767	regulation of neurogenesis	136	3.323	1.005	4.114	3.983	5.423	4.393
GO:0045664	regulation of neuron differentiation	112	3.181	0.931	4.475	4.081	5.25	3.662
GO:0010975	regulation of neuron projection development	66	2.976	0.428	3.195	2.467	3.095	1.756
GO:0031344	regulation of cell projection organization	77	3.515	0.558	3.273	2.745	3.539	1.958
GO:0001944	vasculature development	131	3.867	2.373	3.4	4.905	4.755	4.422
GO:0001568	blood vessel development	124	3.72	2.581	3.23	4.743	4.653	4.323
GO:0048514	blood vessel morphogenesis	101	3.894	3.06	3.367	5.063	4.952	4.692
GO:0001525	angiogenesis	75	3.2	2.653	2.975	3.947	4.182	3.862
GO:0090183	regulation of kidney development	17	3.028	-0.727	2.103	3.369	2.045	4.588
GO:0060840	artery development	11	3.628	2.708	2.638	4.828	4.63	4.415
GO:0048729	tissue morphogenesis	148	4.895	1.955	4.507	4.102	6.43	4.276
GO:0060429	epithelium development	156	4.409	1.349	3.944	3.656	5.899	4.399
GO:0035295	tube development	145	2.842	0.443	2.627	3.191	5.401	3.475
GO:0035239	tube morphogenesis	97	3.202	0.278	2.894	3.419	5.57	2.984
GO:0002009	morphogenesis of an epithelium	108	3.692	0.761	3.494	3.475	5.984	3.598
GO:0060562	epithelial tube morphogenesis	78	2.864	-0.068	2.678	2.637	4.83	2.264
GO:0001841	neural tube formation	34	2.512	0.528	1.487	2.319	3.268	2.014
GO:0072175	epithelial tube formation	43	2.433	0.276	1.892	2.617	3.541	2.349
GO:0001838	embryonic epithelial tube formation	43	2.433	0.276	1.892	2.617	3.541	2.349
GO:0016331	morphogenesis of embryonic epithelium	50	2.913	0.75	2.476	3.448	3.905	2.926
GO:0021915	neural tube development	56	2.832	0.929	1.664	2.361	4.186	3.138
GO:0035148	tube formation	45	2.611	0.454	2.085	2.858	3.806	2.645
GO:0007405	neuroblast proliferation	10	2.3	0.63	6.268	4.058	2.349	4.379
GO:0042474	middle ear morphogenesis	10	2.421	0.787	2.384	3.126	1.552	4.242
GO:0061061	muscle structure development	146	3.367	2.551	4.213	4.171	1.967	4.087
GO:0042692	muscle cell differentiation	90	2.132	1.25	3.44	3.138	1.557	2.339
GO:0051146	striated muscle cell differentiation	58	1.06	1.434	3.173	2.136	0.269	1.644
GO:0055001	muscle cell development	41	1.931	2.182	4.174	3.361	0.972	2.443
GO:0007517	muscle organ development	91	2.873	2.933	3.006	3.744	1.387	3.658
GO:0003012	muscle system process	75	4.796	4.702	4.492	5.189	3.929	4.017
GO:0006936	muscle contraction	68	4.793	4.821	4.518	5.279	3.767	3.884
GO:0022603	regulation of anatomical structure morphogenesis	153	3.41	0.148	3.519	3.002	4.713	3.847
GO:0022604	regulation of cell morphogenesis	80	3.316	-0.025	2.708	2.136	2.9	2.009
GO:0060688	regulation of morphogenesis of a branching structure	17	2.322	0.392	1.952	2.581	1.883	3.828
GO:0060415	muscle tissue morphogenesis	18	3.515	4.898	3.397	3.544	2.841	3.628
GO:0055008	cardiac muscle tissue morphogenesis	15	3.052	4.452	2.981	3.262	2.329	3.77
GO:0048644	muscle organ morphogenesis	20	3.247	4.443	3.294	3.392	2.662	3.761
GO:0003229	ventricular cardiac muscle tissue development	14	2.575	4.163	2.676	3.01	2.067	3.519
GO:0055010	ventricular cardiac muscle tissue morphogenesis	14	2.575	4.163	2.676	3.01	2.067	3.519
GO:0030900	forebrain development	118	3.869	0.222	3.289	3.039	4.25	3.675
GO:0021537	telencephalon development	66	2.756	1.481	2.141	2.344	4.132	2.683
GO:0055013	cardiac muscle cell development	13	1.7	0.215	5.089	2.23	1.109	3.617
GO:0055012	ventricular cardiac muscle cell differentiation	10	0.799	-0.395	5.129	1.591	0.588	3.127
GO:0055006	cardiac cell development	13	1.7	0.215	5.089	2.23	1.109	3.617
GO:0060537	muscle tissue development	84	1.956	1.335	3.72	3.19	0.637	3.567
GO:0014706	striated muscle tissue development	77	1.741	1.733	3.615	2.909	0.479	3.369
GO:0048738	cardiac muscle tissue development	41	1.565	2.148	4.046	1.852	0.766	3.475
GO:0045665	negative regulation of neuron differentiation	33	2.386	2.146	3.605	3.196	4.346	3.562
GO:0010720	positive regulation of cell development	65	2.123	0.572	1.724	2.137	2.353	3.56
GO:0045165	cell fate commitment	72	1.832	-0.284	2.385	2.812	3.497	3.5
GO:0048701	embryonic cranial skeleton morphogenesis	17	3.402	0.941	2.633	4.574	3.279	3.494
GO:0008284	positive regulation of cell proliferation	192	2.363	-0.182	3.145	2.843	2.514	3.473
GO:0003007	heart morphogenesis	63	3.295	2.274	3.15	2.875	3.888	3.403
GO:0048665	neuron fate specification	11	2.346	0.746	1.521	4.239	2.648	3.089
GO:0048663	neuron fate commitment	23	2.755	0.3	1.363	2.54	3.331	3.391
GO:0001708	cell fate specification	20	2.642	0.476	2.08	3.522	2.609	2.602
GO:2000179	positive regulation of neural precursor cell proliferation	10	2.609	0.015	1.613	2.273	1.645	3.363
GO:0030029	actin filament-based process	127	4.184	4.893	4.146	4.553	3.33	3.358
GO:0030036	actin cytoskeleton organization	113	2.749	2.753	2.954	3.387	2.67	2.093
GO:0009953	dorsal/ventral pattern formation	42	3.035	-0.018	2.053	3.133	3.565	3.354
GO:0030855	epithelial cell differentiation	66	2.357	0.988	3.026	2.163	2.594	3.328
GO:0030901	midbrain development	16	1.904	2.44	1.53	1.651	3.09	3.288
GO:0035107	appendage morphogenesis	50	3.824	0.828	2.346	4.211	2.989	3.286
GO:0035108	limb morphogenesis	50	3.824	0.828	2.346	4.211	2.989	3.286
GO:0060173	limb development	56	3.621	0.293	2.004	3.911	2.689	3.176
GO:0048736	appendage development	56	3.621	0.293	2.004	3.911	2.689	3.176
GO:0030326	embryonic limb morphogenesis	44	3.549	0.712	2.369	3.883	2.96	3.076
GO:0035113	embryonic appendage morphogenesis	44	3.549	0.712	2.369	3.883	2.96	3.076
GO:0042733	embryonic digit morphogenesis	21	2.603	0.289	1.571	3.432	2.403	2.48
GO:0007411	axon guidance	137	5.206	0.202	3.939	4.476	4.287	1.976
GO:0007409	axonogenesis	178	6.043	0.462	4.725	5.789	5.253	3.136
GO:0006935	chemotaxis	160	4.52	0.273	3.831	4.52	3.931	1.367
GO:0048667	cell morphogenesis involved in neuron differentiation	189	6.178	0.757	4.697	5.95	5.725	3.117
GO:0042330	taxis	160	4.52	0.273	3.831	4.52	3.931	1.367
GO:0048812	neuron projection morphogenesis	191	6.198	0.373	4.705	5.744	5.265	3.087
GO:0021536	diencephalon development	31	1.93	0.947	1.609	0.909	3.473	3.005
GO:0001947	heart looping	19	1.048	0.782	1.703	1.025	3.728	1.063
GO:0003143	embryonic heart tube morphogenesis	19	1.048	0.782	1.703	1.025	3.728	1.063
GO:0061371	determination of heart left/right asymmetry	19	1.048	0.782	1.703	1.025	3.728	1.063
GO:0009799	specification of symmetry	38	2.589	0.748	2.349	1.392	4.963	2.825
GO:0009855	determination of bilateral symmetry	38	2.589	0.748	2.349	1.392	4.963	2.825
GO:0007368	determination of left/right symmetry	37	2.605	0.78	2.384	1.379	4.992	2.814
GO:0035050	embryonic heart tube development	24	1.632	0.857	2.09	1.657	4.048	2.028
GO:0048754	branching morphogenesis of a tube	47	3.398	0.017	2.371	3.945	4.067	2.544
GO:0001763	morphogenesis of a branching structure	56	2.979	-0.458	2.392	3.453	3.823	2.819
GO:0021513	spinal cord dorsal/ventral patterning	11	2.042	0.653	1.241	3.939	1.798	2.641
GO:0021511	spinal cord patterning	11	2.042	0.653	1.241	3.939	1.798	2.641
GO:0035137	hindlimb morphogenesis	14	2.478	0.114	1.896	3.643	2.801	2.636
GO:0035116	embryonic hindlimb morphogenesis	11	2.676	0.018	1.86	3.569	2.705	2.22
GO:0048566	embryonic digestive tract development	11	3.809	1.347	3.198	5.147	3.211	2.613
GO:0051093	negative regulation of developmental process	148	2.736	-0.196	3.406	2.629	3.684	2.601
GO:0045596	negative regulation of cell differentiation	125	2.73	0.153	3.51	2.954	3.646	2.534
GO:0031032	actomyosin structure organization	16	1.608	2.662	3.381	1.857	1.345	2.52
GO:0001569	patterning of blood vessels	11	2.341	0.344	1.658	3.567	2.802	2.376
GO:0006941	striated muscle contraction	19	3.049	3.61	2.902	2.845	1.661	2.133
GO:0035136	forelimb morphogenesis	14	2.417	0.003	1.795	3.415	2.423	2.063
GO:0035115	embryonic forelimb morphogenesis	13	2.533	0.138	1.907	3.389	2.476	1.87
GO:0014902	myotube differentiation	10	3.423	0.659	1.869	2.461	2.212	1.94
GO:0021872	forebrain generation of neurons	17	2.274	0.787	3.32	2.624	2.486	1.467
GO:0060425	lung morphogenesis	11	2.949	1.681	2.706	4.453	3.435	1.029
GO:0021871	forebrain regionalization	12	3.285	0.57	1.25	3.351	2.606	0.859
GO:0060428	lung epithelium development	11	2.441	0.561	1.039	3.507	1.523	0.585
GO:0060113	inner ear receptor cell differentiation	15	0.43	3.528	0.989	2.222	2.457	0.545
GO:0042490	mechanoreceptor differentiation	15	0.43	3.528	0.989	2.222	2.457	0.545
GO:2000177	regulation of neural precursor cell proliferation	16	3.066	-0.183	1.746	2.339	2.139	4.293
GO:0061351	neural precursor cell proliferation	17	2.465	0.931	5.657	4.8	2.97	4.252
GO:0001709	cell fate determination	22	1.289	2.133	2.596	2.776	4.438	3.386
GO:0010464	regulation of mesenchymal cell proliferation	13	3.181	1.649	2.161	3.798	2.566	3.264
GO:0009790	embryo development	331	4.087	-0.721	4.806	3.643	5.264	5.477
GO:0009792	embryo development ending in birth or egg hatching	206	3.907	-0.762	4	3.338	4.991	5.378
GO:0048468	cell development	403	6.19	0.836	6.46	6.055	5.818	5.297
GO:0007623	circadian rhythm	23	1.867	2.629	1.269	0.621	-0.231	5.003
GO:0051239	regulation of multicellular organismal process	497	5.785	0.551	5.336	5.026	5.291	4.985
GO:2000026	regulation of multicellular organismal development	311	4.404	-0.944	5.023	4.197	5.524	4.949
GO:0048699	generation of neurons	389	6.048	0.279	5.817	6.119	6.705	4.947
GO:0010564	regulation of cell cycle process	202	0.546	2.81	7.879	0.194	1.211	4.923
GO:0009888	tissue development	321	4.706	2.296	4.47	3.869	5.127	4.913
GO:0015672	monovalent inorganic cation transport	117	5.199	3.017	3.532	3.834	3.332	4.889
GO:0030001	metal ion transport	170	5.084	-0.215	2.476	3.165	2.669	3.182
GO:0006814	sodium ion transport	45	3.813	1.671	2.71	2.986	2.906	4.223
GO:0015992	proton transport	37	4.019	3.822	2.842	3.175	2.693	3.562
GO:0006818	hydrogen transport	39	3.948	3.683	2.676	3.024	2.47	3.223
GO:0034220	ion transmembrane transport	89	4.782	2.245	3.226	2.468	3.796	2.623
GO:0043009	chordate embryonic development	201	4.176	-0.365	4.35	3.958	5.263	4.825
GO:0030030	cell projection organization	286	6.306	1.142	5.393	5.92	6.117	4.706
GO:0042752	regulation of circadian rhythm	11	-0.387	0.921	-0.445	-2.113	-3.799	4.674
GO:0050793	regulation of developmental process	389	5.084	-1.364	4.784	4.678	5.189	4.667
GO:0009887	organ morphogenesis	256	4.381	0.101	4.206	4.352	4.403	4.619
GO:0007126	meiosis	61	4.384	-0.191	7.911	3.296	0.476	4.606
GO:0051327	M phase of meiotic cell cycle	61	4.384	-0.191	7.911	3.296	0.476	4.606
GO:0051321	meiotic cell cycle	62	4.34	-0.264	7.83	3.281	0.474	4.551
GO:0007127	meiosis I	34	4.09	-0.986	4.714	2.609	-0.277	2.298
GO:0021700	developmental maturation	49	1.388	0.916	4.195	1.736	2.793	4.159
GO:0048469	cell maturation	37	0.759	0.991	4.374	0.992	2.276	3.684
GO:0007281	germ cell development	41	1.429	-0.273	4.034	1.199	1.946	3.834
GO:0019953	sexual reproduction	166	2.635	-1.392	5.086	2.261	1.348	3.794
GO:0007276	gamete generation	152	2.69	-1.536	5.477	2.374	1.195	3.54
GO:0048232	male gamete generation	114	2.189	-0.709	5.639	2.399	1.091	3.711
GO:0007283	spermatogenesis	114	2.189	-0.709	5.639	2.399	1.091	3.711
GO:0051324	prophase	10	1.655	2.175	7.873	1.577	-0.52	3.647
GO:0048599	oocyte development	11	0.145	-1.031	4.533	-0.067	0.24	3.637
GO:0009994	oocyte differentiation	12	-0.103	-1.275	4.118	-0.24	0.003	3.315
GO:0048477	oogenesis	20	0.698	-1.121	4.517	0.429	-0.432	3.39
GO:0007292	female gamete generation	26	0.996	-0.847	4.34	0.936	0.031	3.296
GO:0003006	developmental process involved in reproduction	129	2.836	-0.379	3.193	3.298	2.952	3.051
GO:0007140	male meiosis	11	2.778	-0.813	3.387	1.994	0.37	0.643
GO:0043046	DNA methylation involved in gamete generation	10	1.238	-1.684	3.199	1.849	-0.535	0.563
GO:0048610	cellular process involved in reproduction	174	-8.194	-4.73	-7.063	-5.964	-8.557	-5.794
GO:0019080	viral genome expression	79	-13.969	-6.883	-13.683	-10.812	-14.2	-12.181
GO:0019083	viral transcription	79	-13.969	-6.883	-13.683	-10.812	-14.2	-12.181
GO:0006415	translational termination	81	-13.88	-6.871	-13.535	-10.767	-14.059	-12.122
GO:0043624	cellular protein complex disassembly	84	-13.46	-6.284	-12.611	-10.464	-13.619	-11.914
GO:0043241	protein complex disassembly	85	-13.296	-6.203	-12.47	-10.338	-13.437	-11.806
GO:0034623	cellular macromolecular complex disassembly	92	-12.859	-5.989	-12.072	-9.992	-12.924	-11.336
GO:0031018	endocrine pancreas development	95	-12.616	-6.065	-12.453	-9.313	-12.296	-10.528
GO:0032984	macromolecular complex disassembly	93	-12.709	-5.915	-11.943	-9.877	-12.757	-11.238
GO:0019058	viral infectious cycle	105	-11.912	-6.187	-12.133	-9.994	-12.478	-10.602
GO:0022411	cellular component disassembly	132	-10.3	-5.099	-9.806	-8.357	-10.655	-9.299
GO:0035270	endocrine system development	121	-10.618	-6.113	-10.564	-7.747	-9.885	-8.225
GO:0022415	viral reproductive process	122	-10.851	-5.98	-11.042	-8.979	-11.677	-10.005
GO:0071845	cellular component disassembly at cellular level	131	-10.407	-5.154	-9.897	-8.44	-10.778	-9.366
GO:0031016	pancreas development	110	-10.617	-5.532	-10.87	-7.572	-10.539	-8.877
GO:0006414	translational elongation	90	-14.092	-6.612	-13.778	-10.809	-14.032	-12.165
GO:0042127	regulation of cell proliferation	360	3.639	-0.375	4.198	3.808	4.36	4.563
GO:0042742	defense response to bacterium	13	2.465	3.571	-1.118	-1.624	-2.992	4.559
GO:0051707	response to other organism	126	0.438	1.659	-2.08	-1.151	-3.239	-0.395
GO:0051276	chromosome organization	298	4.479	-0.7	8.246	2.523	3.879	4.548
GO:0051726	regulation of cell cycle	343	0.795	1.579	6.639	0.412	1.092	4.478
GO:0007417	central nervous system development	283	4.162	-0.682	2.869	4.46	4.537	4.468
GO:0032989	cellular component morphogenesis	284	6.251	1.466	5.015	5.731	6.341	4.464
GO:0022008	neurogenesis	410	5.313	0.322	5.509	5.721	6.515	4.455
GO:0000902	cell morphogenesis	265	6.144	1.059	4.908	5.628	6.28	4.448
GO:0030182	neuron differentiation	301	6.314	0.54	5.035	5.787	6.144	4.421
GO:0007010	cytoskeleton organization	223	4.779	3.295	6.5	5.114	4.916	4.362
GO:0006357	regulation of transcription from RNA polymerase II promoter	419	3.748	-2.375	4.658	2.983	4.611	4.337
GO:0046620	regulation of organ growth	18	1.955	-0.607	5.315	2.586	2.118	4.336
GO:0010629	negative regulation of gene expression	315	2.964	-2.767	3.616	1.879	3.562	4.332
GO:0051128	regulation of cellular component organization	373	4.165	0.366	5.14	3.859	4.067	4.259
GO:0000086	G2/M transition of mitotic cell cycle	73	1.222	0.519	6.668	1.536	0.434	4.253
GO:0008283	cell proliferation	197	0.914	-0.206	4.332	1.663	1.18	4.245
GO:0000910	cytokinesis	42	2.136	2.01	7.541	2.929	1.261	4.214
GO:0016202	regulation of striated muscle tissue development	33	2.607	-0.191	4.432	2.487	2.117	4.088
GO:0048634	regulation of muscle organ development	33	2.607	-0.191	4.432	2.487	2.117	4.088
GO:0034502	protein localization to chromosome	11	2.188	2.521	7.84	1.618	2.64	4.077
GO:0051094	positive regulation of developmental process	199	2.933	-1.495	3.192	3.403	3.129	4.057
GO:0050795	regulation of behavior	22	2.118	1.312	0.095	-0.706	-0.778	4.04
GO:0040012	regulation of locomotion	119	3.907	0.326	2.155	3.35	3.359	2.512
GO:2000145	regulation of cell motility	106	3.564	0.507	1.84	2.95	2.971	2.166
GO:0030334	regulation of cell migration	103	3.544	0.431	1.867	3.029	2.798	2.04
GO:0051270	regulation of cellular component movement	113	3.342	0.127	1.54	2.74	2.704	1.912
GO:0032101	regulation of response to external stimulus	72	3.629	0.407	1.607	2.983	2.674	2.383
GO:0010605	negative regulation of macromolecule metabolic process	480	1.863	-0.559	3.91	1.923	2.752	4.032
GO:0048858	cell projection morphogenesis	223	6.079	0.691	4.655	5.463	5.74	4.006
GO:0048646	anatomical structure formation involved in morphogenesis	224	4.248	1.634	3.952	3.596	5.823	3.986
GO:0032990	cell part morphogenesis	228	6.037	0.62	4.542	5.348	5.605	3.94
GO:0001656	metanephros development	30	3.139	0.92	2.68	4.542	3.704	3.936
GO:0001655	urogenital system development	74	2.389	0.057	2.073	3.265	3.089	3.291
GO:0048638	regulation of developmental growth	37	2.772	-0.906	3.99	2.127	1.945	3.935
GO:0048678	response to axon injury	18	0.946	2.426	2.139	3.19	0.81	3.88
GO:0051329	interphase of mitotic cell cycle	205	0.399	4.751	7.83	-0.337	-0.317	3.797
GO:0051325	interphase	207	0.399	4.728	7.785	-0.369	-0.324	3.774
GO:0003008	system process	475	6.125	1.273	4.496	6.141	6	3.708
GO:0071300	cellular response to retinoic acid	17	2.638	0.344	2.29	3.067	3.376	1.951
GO:0071299	cellular response to vitamin A	17	2.638	0.344	2.29	3.067	3.376	1.951
GO:0071295	cellular response to vitamin	19	2.707	0.748	2.439	3.314	3.301	2.199
GO:0033189	response to vitamin A	36	2.876	-0.112	2.393	2.926	3.578	3.701
GO:0031670	cellular response to nutrient	21	2.911	0.832	2.977	3.197	3.326	2.4
GO:0032526	response to retinoic acid	33	3.021	0.604	2.515	4.216	3.94	2.552
GO:0060485	mesenchyme development	43	2.946	0.729	2.905	3.55	4.05	3.67
GO:0048762	mesenchymal cell differentiation	35	2.861	0.718	2.666	2.531	3.497	3.268
GO:0014032	neural crest cell development	19	3.019	1.663	2.26	2.613	4.057	3.257
GO:0014033	neural crest cell differentiation	21	2.877	1.287	2.15	2.42	3.919	3.112
GO:0014031	mesenchymal cell development	31	2.581	1	2.351	2.077	3.334	2.967
GO:0007420	brain development	213	4.39	-0.414	2.982	3.544	4.233	3.668
GO:0010039	response to iron ion	13	-0.562	-1.189	2.685	-2.17	-0.024	3.593
GO:0009581	detection of external stimulus	23	-0.361	0.302	-2.142	-4.399	-3.127	3.581
GO:0017145	stem cell division	10	2.497	1.374	4.738	3.681	3.022	3.561
GO:0045935	positive regulation of nucleobase, nucleoside, nucleotide and nucleic acid metabolic process	424	2.126	-3.561	3.421	2.106	3.209	3.517
GO:0045892	negative regulation of transcription, DNA-dependent	279	2.156	-2.246	2.01	1	3.471	3.514
GO:0021515	cell differentiation in spinal cord	17	2.741	-1.054	1.007	2.135	2.006	3.505
GO:0045595	regulation of cell differentiation	294	4.235	-1.09	3.47	4.098	4.468	3.458
GO:0000904	cell morphogenesis involved in differentiation	216	6.299	0.768	4.916	5.958	5.881	3.458
GO:0045934	negative regulation of nucleobase, nucleoside, nucleotide and nucleic acid metabolic process	321	1.678	-2.619	2.119	0.642	2.856	3.456
GO:0031324	negative regulation of cellular metabolic process	459	1.113	-0.312	2.958	1.054	2.381	3.452
GO:0048666	neuron development	250	5.98	0.737	4.823	5.752	5.459	3.449
GO:0051173	positive regulation of nitrogen compound metabolic process	429	2.046	-3.656	3.404	2.079	3.169	3.448
GO:0051172	negative regulation of nitrogen compound metabolic process	322	1.641	-2.612	2.101	0.621	2.848	3.446
GO:0009612	response to mechanical stimulus	38	2.845	2.487	3.31	2.702	1.85	3.419
GO:0060271	cilium morphogenesis	33	0.958	0.779	0.746	0.269	2.213	3.416
GO:0051253	negative regulation of RNA metabolic process	289	1.967	-2.436	1.806	0.987	3.281	3.396
GO:0048609	multicellular organismal reproductive process	206	2.448	-1.523	5.005	2.02	1.371	3.391
GO:0032504	multicellular organism reproduction	206	2.448	-1.523	5.005	2.02	1.371	3.391
GO:0019935	cyclic-nucleotide-mediated signaling	51	3.369	-1.206	2.307	2.726	2.471	3.384
GO:0019932	second-messenger-mediated signaling	110	3.328	-1.156	3.332	3.586	2.311	3.203
GO:0007186	G-protein coupled receptor protein signaling pathway	123	3.096	-1.997	2.273	3.642	3.409	1.977
GO:0032147	activation of protein kinase activity	66	2.928	-1.357	2.312	4.149	2.265	1.759
GO:0033674	positive regulation of kinase activity	136	2.643	-1.055	1.636	3.531	1.742	0.99
GO:0051347	positive regulation of transferase activity	140	2.538	-1.118	1.566	3.412	1.703	0.97
GO:0045860	positive regulation of protein kinase activity	126	2.28	-1.296	1.654	3.343	2.035	0.669
GO:0007205	activation of protein kinase C activity by G-protein coupled receptor protein signaling pathway	17	1.323	-0.477	1.086	4.328	1.449	0.731
GO:0060021	palate development	26	4.534	0.825	3.322	5.022	3.842	3.338
GO:0009611	response to wounding	274	4.243	0.37	4.254	2.901	1.585	3.301
GO:0031175	neuron projection development	215	6.059	0.701	4.816	5.642	4.986	3.291
GO:2000113	negative regulation of cellular macromolecule biosynthetic process	323	1.118	-2.29	2.571	0.35	2.712	3.278
GO:0007154	cell communication	352	4.431	-0.122	3.799	4.438	5.167	3.276
GO:0010628	positive regulation of gene expression	371	2.812	-2.798	3.26	2.868	3.904	3.259
GO:0010558	negative regulation of macromolecule biosynthetic process	330	1.031	-2.263	2.472	0.432	2.641	3.235
GO:0006812	cation transport	209	5.64	1.181	2.846	3.12	2.742	3.223
GO:0009890	negative regulation of biosynthetic process	343	1.076	-2.446	2.406	0.394	2.565	3.211
GO:0006140	regulation of nucleotide metabolic process	137	3.473	0.149	3.052	2.196	2.674	3.147
GO:0043462	regulation of ATPase activity	12	2.221	4.649	2.149	1.549	1.101	2.471
GO:0050801	ion homeostasis	172	3.927	1.181	1.864	4.174	3.109	1.772
GO:0006875	cellular metal ion homeostasis	88	3.554	1.574	1.764	3.774	2.589	3.136
GO:0055082	cellular chemical homeostasis	165	4.18	1.327	2.116	4.466	3.012	2.272
GO:0006873	cellular ion homeostasis	159	4.214	1.387	2.069	4.521	3.238	2.169
GO:0055065	metal ion homeostasis	94	3.432	1.475	1.679	3.568	2.62	2.843
GO:0030003	cellular cation homeostasis	96	3.359	1.523	1.597	3.317	2.5	2.77
GO:0006879	cellular iron ion homeostasis	33	3.654	2.854	2.045	3.439	3.586	2.907
GO:0055072	iron ion homeostasis	37	3.337	2.702	1.744	3.088	3.204	2.424
GO:0045893	positive regulation of transcription, DNA-dependent	355	2.321	-3.205	2.693	2.3	3.45	3.009
GO:0045944	positive regulation of transcription from RNA polymerase II promoter	220	2.867	-2.632	2.447	2.576	3.368	2.988
GO:0008589	regulation of smoothened signaling pathway	23	3.398	2.433	2.31	3.79	3.397	2.976
GO:0044093	positive regulation of molecular function	425	3.573	1.645	4.292	4.057	3.098	2.954
GO:0010646	regulation of cell communication	439	5.19	0.378	3.314	4.348	4.632	2.945
GO:0007224	smoothened signaling pathway	21	2.269	0.737	1.765	2.999	3.235	2.937
GO:0007267	cell-cell signaling	250	3.823	-1.011	2.913	3.793	4.261	2.915
GO:0030261	chromosome condensation	13	3.165	0.45	4.153	2.523	1.902	2.915
GO:0071103	DNA conformation change	48	2.582	0.227	4.192	0.598	1.678	2.778
GO:0006323	DNA packaging	32	2.706	0.2	4.14	1.483	2.076	2.402
GO:0022610	biological adhesion	179	5.222	2.27	3.661	4.134	4.534	2.893
GO:0007155	cell adhesion	179	5.222	2.27	3.661	4.134	4.534	2.893
GO:0016337	cell-cell adhesion	61	3.737	1.296	2.044	3.407	3.58	2.189
GO:0007156	homophilic cell adhesion	17	2.66	0.086	2.072	3.243	1.812	1.134
GO:0001775	cell activation	159	4.292	1.387	1.875	2.896	2.346	2.893
GO:0007596	blood coagulation	175	3.795	0.138	3.566	2.685	1.433	2.008
GO:0050817	coagulation	175	3.795	0.138	3.566	2.685	1.433	2.008
GO:0007599	hemostasis	178	3.719	0.233	3.521	2.631	1.417	1.837
GO:0030168	platelet activation	77	3.239	0.645	0.843	1.542	0.492	1.856
GO:0034330	cell junction organization	59	2.834	2.147	2.325	4.658	2.646	2.881
GO:0034329	cell junction assembly	49	2.386	1.68	2.262	4.804	2.349	2.576
GO:0045216	cell-cell junction organization	35	1.835	1.213	1.47	3.903	1.952	1.777
GO:0007043	cell-cell junction assembly	17	0.478	0.386	0.751	4.357	1.255	0.951
GO:0043297	apical junction assembly	14	0.267	0.545	0.688	4.389	1.059	0.924
GO:0070830	tight junction assembly	12	0.769	0.498	0.833	4.854	1.178	0.809
GO:0019220	regulation of phosphate metabolic process	307	2.709	-1.251	4.469	2.829	1.926	2.856
GO:0051174	regulation of phosphorus metabolic process	307	2.709	-1.251	4.469	2.829	1.926	2.856
GO:0032879	regulation of localization	383	4.474	-1.166	3.088	4.051	3.107	2.849
GO:0051254	positive regulation of RNA metabolic process	393	1.777	-3.603	2.787	1.895	3.18	2.842
GO:0001932	regulation of protein phosphorylation	271	2.433	-1.631	4.274	2.492	1.982	2.815
GO:0010863	positive regulation of phospholipase C activity	46	3.218	-1.404	2.346	3.573	2.469	2.815
GO:0007202	activation of phospholipase C activity	46	3.218	-1.404	2.346	3.573	2.469	2.815
GO:0010518	positive regulation of phospholipase activity	48	2.228	-1.044	2.34	3.501	2.301	2.026
GO:0060193	positive regulation of lipase activity	50	2.259	-1.101	2.362	3.451	2.381	1.939
GO:0010517	regulation of phospholipase activity	50	2.144	-1.17	2.167	3.325	2.156	1.844
GO:0060191	regulation of lipase activity	58	2.174	-1.222	2.69	3.291	2.063	1.824
GO:0051345	positive regulation of hydrolase activity	160	3.128	0.69	3.337	3.369	2.472	2.39
GO:0051651	maintenance of location in cell	34	2.214	0.729	3.514	2.729	2.173	2.814
GO:0051235	maintenance of location	40	1.996	1.466	3.141	2.684	2.004	2.418
GO:0000079	regulation of cyclin-dependent protein kinase activity	43	-1.904	-3.084	5.625	-2.345	-1.713	2.805
GO:0071900	regulation of protein serine/threonine kinase activity	126	-0.687	-2.775	3.771	-0.33	-0.097	1.654
GO:0042060	wound healing	203	4.171	0.157	4.543	2.811	1.617	2.77
GO:0060341	regulation of cellular localization	172	3.925	-0.355	3.772	3.337	3.275	2.758
GO:0042306	regulation of protein import into nucleus	43	3.722	-0.065	2.132	2.623	2.581	2.529
GO:0033157	regulation of intracellular protein transport	51	3.857	-0.012	2.169	2.682	2.665	2.319
GO:0046822	regulation of nucleocytoplasmic transport	54	3.561	-0.206	2.091	2.598	2.613	2.336
GO:0032386	regulation of intracellular transport	64	3.783	0.396	2.503	3.022	3.019	2.551
GO:0032880	regulation of protein localization	99	2.791	0.375	3.845	2.655	2.247	2.474
GO:0034762	regulation of transmembrane transport	70	3.393	-1.012	2.131	2.944	2.44	2.209
GO:0042325	regulation of phosphorylation	292	2.543	-1.356	4.196	2.658	1.902	2.746
GO:0031399	regulation of protein modification process	377	2.099	0.439	4.313	2.688	1.947	2.712
GO:0050877	neurological system process	369	5.062	-0.419	3.42	4.669	5.501	2.637
GO:0031099	regeneration	38	2.093	1.669	3.549	1.513	0.867	2.609
GO:0042246	tissue regeneration	10	2.105	1.457	4.585	1.261	1.137	2.36
GO:0048589	developmental growth	63	2.015	-0.089	3.332	0.633	2.092	1.638
GO:0000122	negative regulation of transcription from RNA polymerase II promoter	148	3.182	-1.359	2.238	2.122	3.63	2.608
GO:0044057	regulation of system process	149	4.236	1.604	4.241	3.958	3.633	2.601
GO:0031644	regulation of neurological system process	77	3.269	0.039	2.83	2.578	3.189	1.273
GO:0050804	regulation of synaptic transmission	67	3.273	-0.225	2.81	2.501	2.951	1.12
GO:0007167	enzyme linked receptor protein signaling pathway	269	4.172	-0.115	2.365	3.871	2.924	2.562
GO:0043085	positive regulation of catalytic activity	365	3.489	1.805	4.371	3.945	2.672	2.551
GO:0071844	cellular component assembly at cellular level	359	2.238	1.642	2.781	2.578	3.516	2.537
GO:0006284	base-excision repair	22	2.287	3.028	4.574	1.205	1.149	2.495
GO:0033554	cellular response to stress	461	2.23	1.749	4.879	0.858	1.184	2.488
GO:0009967	positive regulation of signal transduction	200	3.725	0.571	2.108	3.294	2.545	2.462
GO:0048585	negative regulation of response to stimulus	217	3.641	-0.171	2.35	3.005	4.144	2.42
GO:0006811	ion transport	300	5.394	0.345	2.904	3.26	3.007	2.42
GO:0055085	transmembrane transport	345	3.817	1.9	1.44	3.132	3.207	2.397
GO:0007169	transmembrane receptor protein tyrosine kinase signaling pathway	225	3.743	0.321	2.053	3.972	2.578	2.388
GO:0006259	DNA metabolic process	342	2.357	-0.188	6.444	-0.741	0.795	2.388
GO:0051181	cofactor transport	11	2.914	2.899	2.396	3.818	4.313	2.325
GO:0051049	regulation of transport	283	3.595	-1.094	1.918	3.712	2.65	2.288
GO:0048584	positive regulation of response to stimulus	275	3.662	0.316	1.946	2.571	2.07	2.239
GO:0051050	positive regulation of transport	116	3.591	0.805	1.918	3.823	2.218	2.238
GO:0043549	regulation of kinase activity	222	1.293	-1.967	3.912	2.029	0.908	2.222
GO:0030163	protein catabolic process	202	0.462	4.175	2.869	1.545	0.911	2.173
GO:0051338	regulation of transferase activity	228	1.185	-2.116	3.83	1.789	0.728	2.149
GO:0030155	regulation of cell adhesion	78	3.439	0.737	1.829	2.146	2.547	2.143
GO:0043410	positive regulation of MAPKKK cascade	45	4.52	0.675	3.2	3.682	2.742	2.116
GO:0043408	regulation of MAPKKK cascade	95	3.595	-0.925	2.454	2.734	2.607	1.364
GO:0048538	thymus development	15	2.67	1.139	1.455	2.434	4.22	2.106
GO:0006508	proteolysis	336	0.442	5.388	2.733	0.841	0.572	2.088
GO:0006706	steroid catabolic process	10	-0.98	-1.201	-1.479	-3.371	-1.11	2.065
GO:0009259	ribonucleotide metabolic process	175	0.11	3.473	0.734	0.408	-0.186	-0.092
GO:0006163	purine nucleotide metabolic process	193	0.359	3.602	0.943	0.797	-0.116	-0.003
GO:0009150	purine ribonucleotide metabolic process	169	0.18	3.394	0.92	0.502	-0.134	-0.165
GO:0046034	ATP metabolic process	79	2.555	4.826	3.636	2.259	1.991	2.033
GO:0006200	ATP catabolic process	50	1.58	4.757	3.193	1.294	1.478	1.869
GO:0009205	purine ribonucleoside triphosphate metabolic process	155	1.684	3.652	2.474	1.371	1.693	1.315
GO:0009141	nucleoside triphosphate metabolic process	160	1.678	3.591	2.412	1.192	1.609	1.288
GO:0009199	ribonucleoside triphosphate metabolic process	156	1.682	3.602	2.457	1.327	1.69	1.344
GO:0009144	purine nucleoside triphosphate metabolic process	157	1.591	3.622	2.317	1.22	1.581	1.183
GO:0000272	polysaccharide catabolic process	19	0.154	3.43	-1.923	-2.513	-4.701	1.965
GO:0005976	polysaccharide metabolic process	58	-0.41	2.802	-1.889	-1.236	-3.892	1
GO:0006096	glycolysis	23	-1.146	5.297	0.523	0.143	0.388	-0.397
GO:0006007	glucose catabolic process	33	-3.321	4.853	-1.154	-0.736	-2.357	-3.015
GO:0016052	carbohydrate catabolic process	70	-3.719	5.472	-3.183	-2.385	-6.252	-3.188
GO:0019320	hexose catabolic process	40	-4.182	4.394	-2.247	-1.695	-3.089	-4.216
GO:0046365	monosaccharide catabolic process	42	-4.532	4.252	-2.597	-1.845	-3.486	-4.683
GO:0046164	alcohol catabolic process	50	-6.583	2.986	-4.133	-2.536	-6.003	-7.198
GO:0044275	cellular carbohydrate catabolic process	58	-4.977	3.655	-2.857	-1.346	-4.609	-5.545
GO:0019674	NAD metabolic process	15	-0.925	3.426	-2.068	-0.613	-2.016	-0.918
GO:0042439	ethanolamine-containing compound metabolic process	14	-3.584	-0.07	-0.999	-0.705	-0.664	-1.462
GO:0044042	glucan metabolic process	20	-2.107	1.126	-2.532	-0.793	-3.583	-1.856
GO:0005977	glycogen metabolic process	20	-2.107	1.126	-2.532	-0.793	-3.583	-1.856
GO:0006073	cellular glucan metabolic process	20	-2.107	1.126	-2.532	-0.793	-3.583	-1.856
GO:0008202	steroid metabolic process	81	-1.787	-1.289	-3.297	-2.79	-3.069	-2.076
GO:0009083	branched chain family amino acid catabolic process	15	-4.372	1.488	-3.646	-3.309	-3.12	-2.322
GO:0009081	branched chain family amino acid metabolic process	17	-5.193	0.697	-4.602	-3.89	-4.29	-3.663
GO:0042398	cellular modified amino acid biosynthetic process	14	-2.564	-3.847	-2.143	-2.577	-1.125	-2.393
GO:0006749	glutathione metabolic process	19	-2.574	-3.456	-2.956	-1.532	-1.426	-2.895
GO:0051186	cofactor metabolic process	155	-4.469	2.517	-6.009	-3.038	-5.447	-5.337
GO:0006732	coenzyme metabolic process	123	-4.495	2.414	-6.085	-2.476	-6.136	-6.453
GO:0051188	cofactor biosynthetic process	84	-1.545	0.579	-3.551	-0.829	-2.319	-3.013
GO:0009108	coenzyme biosynthetic process	58	-1.091	0.123	-3.459	-0.682	-2.866	-3.186
GO:0006635	fatty acid beta-oxidation	22	-2.187	-2.236	-4.487	-4.082	-3.783	-4.656
GO:0009062	fatty acid catabolic process	28	-3.027	-2.629	-5.6	-5.345	-4.903	-5.18
GO:0019395	fatty acid oxidation	31	-2.816	-2.267	-4.989	-4.061	-4.567	-5.507
GO:0072329	monocarboxylic acid catabolic process	29	-3.282	-2.655	-5.828	-5.531	-5.117	-5.328
GO:0034440	lipid oxidation	31	-2.816	-2.267	-4.989	-4.061	-4.567	-5.507
GO:0044242	cellular lipid catabolic process	51	-2.851	-2.202	-4.824	-4.6	-4.751	-4.741
GO:0016042	lipid catabolic process	84	-3.658	-1.175	-4.467	-5.871	-4.36	-3.159
GO:0030258	lipid modification	47	-2.403	-1.975	-4.298	-3.151	-3.648	-4.619
GO:0006790	sulfur compound metabolic process	75	-3.653	-1.337	-3.965	-1.728	-4.38	-3.232
GO:0044272	sulfur compound biosynthetic process	37	-5.046	-3.666	-4.466	-4.238	-4.695	-4.745
GO:0019438	aromatic compound biosynthetic process	22	-2.018	0.048	-2.592	-0.946	-2.667	-3.455
GO:0006595	polyamine metabolic process	14	-2.534	-2.771	-2.754	-2.03	-4.426	-3.775
GO:0006633	fatty acid biosynthetic process	39	-2.786	0.319	-2.754	-1.939	-2.518	-3.941
GO:0006576	cellular biogenic amine metabolic process	53	-3.101	-1.097	-2.323	-1.475	-3.329	-3.941
GO:0042401	cellular biogenic amine biosynthetic process	24	-0.344	-1.732	-0.821	0.411	-1.85	-3.986
GO:0019319	hexose biosynthetic process	33	-1.429	2.213	-1.499	-1.184	-2.488	-4.017
GO:0046364	monosaccharide biosynthetic process	42	-2.125	2.054	-2.279	-1.74	-3.131	-5.204
GO:0016051	carbohydrate biosynthetic process	103	-2.325	2.133	-2.464	-1.664	-2.465	-4.09
GO:0034637	cellular carbohydrate biosynthetic process	65	-2.761	2.138	-2.894	-1.797	-3.537	-5.16
GO:0046165	alcohol biosynthetic process	59	-1.95	1.744	-1.64	-1.781	-2.951	-5.785
GO:0046112	nucleobase biosynthetic process	10	-3.136	-0.066	-5.036	-1.79	-5.162	-4.068
GO:0009112	nucleobase metabolic process	36	-4.765	0.246	-4.934	-2.931	-6.112	-5.463
GO:0009168	purine ribonucleoside monophosphate biosynthetic process	12	-5.083	-0.656	-5.083	-3.573	-6.708	-5.916
GO:0009127	purine nucleoside monophosphate biosynthetic process	12	-5.083	-0.656	-5.083	-3.573	-6.708	-5.916
GO:0009126	purine nucleoside monophosphate metabolic process	14	-4.783	-0.402	-4.98	-2.804	-6.053	-5.08
GO:0009167	purine ribonucleoside monophosphate metabolic process	14	-4.783	-0.402	-4.98	-2.804	-6.053	-5.08
GO:0009161	ribonucleoside monophosphate metabolic process	19	-4.317	0.184	-4.768	-2.552	-5.37	-4.241
GO:0006144	purine base metabolic process	20	-5.888	-0.49	-6.027	-2.797	-7.129	-5.848
GO:0009156	ribonucleoside monophosphate biosynthetic process	17	-4.494	0.007	-4.792	-3.156	-5.82	-4.844
GO:0009066	aspartate family amino acid metabolic process	30	-5.321	2.814	-4.764	-3.197	-6.488	-4.349
GO:0009086	methionine biosynthetic process	11	-5.602	-0.7	-4.645	-4.568	-6.553	-5.119
GO:0000096	sulfur amino acid metabolic process	20	-5.911	-0.414	-6.088	-3.744	-7.262	-5.125
GO:0000097	sulfur amino acid biosynthetic process	14	-6.352	-1.937	-5.525	-4.955	-7.515	-6.036
GO:0006555	methionine metabolic process	14	-5.533	0.886	-5.461	-3.638	-6.942	-4.364
GO:0009067	aspartate family amino acid biosynthetic process	14	-5.425	-0.573	-4.383	-4.336	-6.015	-4.965
GO:0006760	folic acid-containing compound metabolic process	12	-2.787	1.408	-2.678	0.27	-3.345	-4.656
GO:0042558	pteridine-containing compound metabolic process	23	-2.975	0.656	-3.285	-0.191	-4.127	-5.247
GO:0009074	aromatic amino acid family catabolic process	13	-4.844	-2.064	-5.675	-2.892	-6.274	-6.508
GO:0019439	aromatic compound catabolic process	16	-4.702	-2.844	-5.364	-3.932	-6.103	-4.693
GO:0009072	aromatic amino acid family metabolic process	16	-4.265	-1.049	-4.722	-2.278	-5.467	-5.357
GO:0006098	pentose-phosphate shunt	10	-5.398	-0.211	-3.724	-3.328	-4.831	-5.619
GO:0006740	NADPH regeneration	11	-5.279	-0.231	-3.804	-3.151	-4.676	-5.652
GO:0006733	oxidoreduction coenzyme metabolic process	40	-4.035	2.288	-4.279	-2.94	-4.311	-4.783
GO:0019362	pyridine nucleotide metabolic process	32	-4.423	2.305	-4.804	-3.375	-5.197	-5.201
GO:0072524	pyridine-containing compound metabolic process	32	-4.423	2.305	-4.804	-3.375	-5.197	-5.201
GO:0046496	nicotinamide nucleotide metabolic process	31	-4.758	2.49	-4.844	-2.91	-5.602	-5.363
GO:0006739	NADP metabolic process	16	-5.728	0.148	-4.74	-3.457	-5.846	-6.576
GO:0005996	monosaccharide metabolic process	117	-5.125	2.345	-4.173	-2.984	-5.166	-6.518
GO:0019318	hexose metabolic process	104	-5.003	3.014	-3.982	-2.975	-4.973	-6.271
GO:0006006	glucose metabolic process	80	-4.269	3.754	-2.969	-2.127	-4.592	-5.181
GO:0006575	cellular modified amino acid metabolic process	60	-4.314	-2.757	-5.819	-2.084	-5.936	-5.622
GO:0006725	cellular aromatic compound metabolic process	107	-5.784	-0.386	-5.818	-2.884	-6.965	-6.859
GO:0019321	pentose metabolic process	11	-4.871	-0.72	-4.1	-3.067	-4.946	-7.256
GO:0006631	fatty acid metabolic process	97	-5.765	-1.452	-6.433	-5.711	-5.914	-7.28
GO:0032787	monocarboxylic acid metabolic process	138	-6.28	-1.449	-7.586	-6.435	-7.161	-7.622
GO:0046395	carboxylic acid catabolic process	90	-9.387	-1.279	-10.302	-7.804	-11.006	-9.859
GO:0016054	organic acid catabolic process	90	-9.387	-1.279	-10.302	-7.804	-11.006	-9.859
GO:0009063	cellular amino acid catabolic process	61	-9.139	0.277	-8.494	-5.666	-9.84	-8.302
GO:0009310	amine catabolic process	65	-8.723	-0.239	-8.059	-5.231	-9.702	-8.448
GO:0009309	amine biosynthetic process	78	-7.086	-4.687	-8.458	-6.01	-10.019	-10.505
GO:0008652	cellular amino acid biosynthetic process	55	-8.464	-4.622	-9.937	-7.691	-11.238	-10.369
GO:0016053	organic acid biosynthetic process	110	-7.813	-3.22	-9.118	-6.558	-10.064	-10.418
GO:0046394	carboxylic acid biosynthetic process	110	-7.813	-3.22	-9.118	-6.558	-10.064	-10.418
GO:0019725	cellular homeostasis	205	3.559	1.343	1.789	4.513	3.157	2.063
GO:0045859	regulation of protein kinase activity	210	1.011	-2.107	4.043	1.888	1.15	2.057
GO:0010648	negative regulation of cell communication	206	3.314	-0.013	2.056	2.657	4.211	2.008
GO:0051056	regulation of small GTPase mediated signal transduction	120	3.574	-1.442	3.285	2.101	2.781	2.002
GO:0035023	regulation of Rho protein signal transduction	55	3.958	-0.643	2.874	2.595	2.861	1.902
GO:0046578	regulation of Ras protein signal transduction	94	3.597	-1.261	2.603	2.152	2.967	1.509
GO:0010647	positive regulation of cell communication	211	3.809	0.27	2.075	3.156	2.695	1.999
GO:0040011	locomotion	298	3.994	-0.337	4.929	4.173	3.628	1.994
GO:0050878	regulation of body fluid levels	208	3.45	0.395	3.21	2.411	1.394	1.96
GO:0023056	positive regulation of signaling	213	3.883	0.248	2.081	3.231	2.695	1.93
GO:0007586	digestion	34	2.512	4.004	1.249	3.252	0.804	1.921
GO:0051336	regulation of hydrolase activity	236	3.664	2.008	3.901	3.748	2.672	1.911
GO:0023057	negative regulation of signaling	204	3.291	-0.01	2.101	2.668	4.155	1.905
GO:0002376	immune system process	392	2.488	3.638	-0.345	1.321	0.67	1.876
GO:0051247	positive regulation of protein metabolic process	207	1.327	2.138	3.125	0.977	1.224	1.861
GO:0032270	positive regulation of cellular protein metabolic process	200	1.237	2.274	3.117	0.813	1.038	1.84
GO:0050673	epithelial cell proliferation	13	3.633	1.616	2.542	5.357	2.352	1.834
GO:0006928	cellular component movement	225	2.632	0.743	3.772	3.311	2.551	1.833
GO:0016055	Wnt receptor signaling pathway	64	3.241	0.247	2.099	2.348	3.076	1.821
GO:0009968	negative regulation of signal transduction	187	2.988	-0.055	1.947	2.587	3.899	1.742
GO:0007268	synaptic transmission	187	3.478	-1.51	2.165	2.616	3.095	1.742
GO:0019226	transmission of nerve impulse	218	3.918	-1.573	2.45	3.408	3.707	1.697
GO:0035637	multicellular organismal signaling	218	3.918	-1.573	2.45	3.408	3.707	1.697
GO:0006351	transcription, DNA-dependent	413	1.514	-4.91	0.639	1.537	2.55	1.685
GO:0051674	localization of cell	191	1.896	-0.275	3.491	2.745	2.201	1.457
GO:0048870	cell motility	191	1.896	-0.275	3.491	2.745	2.201	1.457
GO:0018105	peptidyl-serine phosphorylation	29	1.581	-0.458	3.189	0.735	1.132	1.447
GO:0031047	gene silencing by RNA	26	2.208	-3.016	3.236	2.284	0.341	1.437
GO:0006281	DNA repair	208	3.093	0.062	4.438	-0.219	0.928	1.383
GO:0006275	regulation of DNA replication	47	-0.422	0.644	3.496	0.102	-0.022	1.351
GO:0051052	regulation of DNA metabolic process	78	-0.23	-0.807	3.173	0.083	-0.703	1.024
GO:0045740	positive regulation of DNA replication	17	0.347	0.943	3.19	1.932	0.868	0.801
GO:0043086	negative regulation of catalytic activity	199	0.686	3.784	2.342	1.004	0.5	1.336
GO:0007600	sensory perception	135	2.587	0.26	1.812	3.126	3.579	1.25
GO:0007608	sensory perception of smell	10	1.667	0.813	1.1	0.747	3.995	1.026
GO:0007605	sensory perception of sound	45	2.12	0.756	1.604	3.454	0.978	0.604
GO:0050954	sensory perception of mechanical stimulus	50	2.27	0.662	1.679	3.315	1.376	0.586
GO:0006974	response to DNA damage stimulus	310	1.479	1.419	4.798	-0.969	0.472	1.175
GO:0006643	membrane lipid metabolic process	50	0.385	3.756	0.768	1.095	0.763	1.124
GO:0022900	electron transport chain	95	-0.549	4.36	0.002	-0.531	0.132	0.49
GO:0022904	respiratory electron transport chain	78	-0.704	3.658	0.034	-0.807	0.17	0.016
GO:0008033	tRNA processing	62	-2.643	-1.017	-3.188	-2.673	-0.773	-0.121
GO:0006399	tRNA metabolic process	100	-3.059	0.663	-3.454	-1.896	-0.448	-0.727
GO:0042254	ribosome biogenesis	123	-6.554	-5.45	-6.78	-6.979	-5.593	-2.434
GO:0022613	ribonucleoprotein complex biogenesis	181	-6.111	-5.854	-6.346	-6.182	-4.372	-2.774
GO:0071843	cellular component biogenesis at cellular level	190	-5.983	-5.627	-6.273	-6.114	-4.108	-2.857
GO:0034470	ncRNA processing	169	-5.428	-4.708	-6.322	-5.835	-3.96	-1.657
GO:0016072	rRNA metabolic process	94	-5.662	-4.691	-6.025	-6.044	-4.732	-1.883
GO:0006364	rRNA processing	92	-5.661	-4.629	-6.024	-6	-4.719	-1.894
GO:0042255	ribosome assembly	13	-3.358	-1.99	-3.282	-2.508	-2.935	-1.976
GO:0042273	ribosomal large subunit biogenesis	11	-3.586	-1.719	-3.689	-3.159	-3.458	-2.503
GO:0042274	ribosomal small subunit biogenesis	18	-5.235	-2.768	-5.136	-3.859	-5.189	-3.984
GO:0009119	ribonucleoside metabolic process	33	-2.673	1.426	-3.383	-2.341	-2.928	-0.359
GO:0042278	purine nucleoside metabolic process	20	-2.886	0.908	-3.729	-1.956	-3.53	-1.134
GO:0046128	purine ribonucleoside metabolic process	20	-2.886	0.908	-3.729	-1.956	-3.53	-1.134
GO:0009116	nucleoside metabolic process	48	-3.297	1.281	-3.543	-2.849	-3.582	-1.89
GO:0072521	purine-containing compound metabolic process	210	-0.666	3.749	-0.133	0.16	-1.329	-0.451
GO:0042364	water-soluble vitamin biosynthetic process	14	-1.247	-1.276	-3.968	-2.05	-3.495	-2.85
GO:0009110	vitamin biosynthetic process	17	-1.337	-2.388	-4.03	-3.905	-3.479	-1.071
GO:0006766	vitamin metabolic process	63	-1.653	-2.265	-4.349	-1.558	-3.552	-3.817
GO:0006767	water-soluble vitamin metabolic process	44	-0.949	-1.092	-3.795	-0.72	-3.326	-3.701
GO:0006091	generation of precursor metabolites and energy	226	-1.544	4.648	-1.2	-1.487	-0.942	-1.119
GO:0034660	ncRNA metabolic process	233	-5.389	-3.777	-5.833	-4.93	-3.442	-1.741
GO:0006721	terpenoid metabolic process	14	-2.247	-2.034	-2.386	-4.079	-2.298	-1.917
GO:0016101	diterpenoid metabolic process	12	-2.43	-2.448	-2.567	-4.428	-2.369	-2.132
GO:0001523	retinoid metabolic process	12	-2.43	-2.448	-2.567	-4.428	-2.369	-2.132
GO:0043200	response to amino acid stimulus	21	-3.551	-3.448	-2.144	-2.072	-2.668	-1.984
GO:0001101	response to acid	31	-3.519	-2.33	-2.159	-1.808	-2.577	-2.287
GO:0022414	reproductive process	404	-2.857	-4.396	-1.879	-1.692	-4.284	-1.995
GO:0000003	reproduction	404	-2.857	-4.396	-1.879	-1.692	-4.284	-1.995
GO:0043043	peptide biosynthetic process	14	-1.61	-4.019	-1.56	-1.39	0.293	-2.01
GO:0006397	mRNA processing	269	-1.495	-5.769	-2.016	-0.543	1.279	-2.03
GO:0008380	RNA splicing	217	-2.157	-5.516	-3.048	-1.32	0.956	-2.075
GO:0009117	nucleotide metabolic process	261	-1.633	4.093	-0.701	-0.917	-2.196	-2.203
GO:0006753	nucleoside phosphate metabolic process	261	-1.633	4.093	-0.701	-0.917	-2.196	-2.203
GO:0018904	organic ether metabolic process	56	-1.959	-2.836	-3.993	-1.697	-2.61	-2.359
GO:0006662	glycerol ether metabolic process	54	-1.456	-2.402	-3.819	-0.672	-2.455	-3.033
GO:0006639	acylglycerol metabolic process	40	-1.61	-2.442	-4.303	-0.941	-2.654	-3.457
GO:0006638	neutral lipid metabolic process	40	-1.61	-2.442	-4.303	-0.941	-2.654	-3.457
GO:0006641	triglyceride metabolic process	39	-1.584	-1.44	-4.314	-0.931	-2.663	-3.539
GO:0000398	nuclear mRNA splicing, via spliceosome	151	-2.205	-4.584	-2.813	-1.737	0.779	-2.473
GO:0000377	RNA splicing, via transesterification reactions with bulged adenosine as nucleophile	151	-2.205	-4.584	-2.813	-1.737	0.779	-2.473
GO:0000375	RNA splicing, via transesterification reactions	156	-2.321	-4.794	-2.91	-2.014	0.531	-2.488
GO:0043094	cellular metabolic compound salvage	17	-2.593	-0.884	-3.097	-2.711	-3.538	-2.672
GO:0051260	protein homooligomerization	61	-1.71	1.07	-3.671	-1.524	-3.131	-2.776
GO:0051289	protein homotetramerization	25	-3.102	1.039	-5.083	-2.204	-5.181	-3.701
GO:0051262	protein tetramerization	42	-2.955	0.23	-4.234	-2.681	-3.776	-4.001
GO:0006396	RNA processing	459	-4.316	-7.819	-5.184	-3.737	-1.655	-2.798
GO:0055086	nucleobase, nucleoside and nucleotide metabolic process	285	-2.64	4.01	-1.852	-1.503	-3.457	-2.947
GO:0006413	translational initiation	37	-3.622	-0.963	-3.239	-2.779	-2.806	-3.221
GO:0032774	RNA biosynthetic process	494	-4.09	-7.052	-4.701	-2.819	-3.39	-3.246
GO:0019400	alditol metabolic process	12	-2.606	-0.365	-2.532	-0.649	-3.451	-3.304
GO:0019751	polyol metabolic process	18	-1.732	-1.355	-1.964	-0.353	-3.627	-3.326
GO:0051591	response to cAMP	27	-2.238	-1.091	-2.687	-1.083	-3.287	-3.333
GO:0043648	dicarboxylic acid metabolic process	34	-2.094	1.015	-1.984	-3.354	-2.354	-3.542
GO:0071466	cellular response to xenobiotic stimulus	49	-3.218	-3.885	-3.651	-2.131	-4.833	-3.674
GO:0006805	xenobiotic metabolic process	49	-3.218	-3.885	-3.651	-2.131	-4.833	-3.674
GO:0009410	response to xenobiotic stimulus	49	-3.218	-3.885	-3.651	-2.131	-4.833	-3.674
GO:0046483	heterocycle metabolic process	347	-3.186	4.005	-3.184	-1.94	-3.865	-3.711
GO:0005975	carbohydrate metabolic process	314	-3.92	2.743	-5.166	-2.489	-5.589	-5.088
GO:0006629	lipid metabolic process	391	-3.47	-0.219	-5.342	-3.766	-4.237	-5.342
GO:0055114	oxidation-reduction process	305	-4.08	1.697	-4.778	-3.051	-4.829	-5.53
GO:0009064	glutamine family amino acid metabolic process	34	-3.431	0.257	-3.791	-2.162	-4.803	-5.569
GO:0044262	cellular carbohydrate metabolic process	235	-4.045	2.067	-4.296	-1.967	-3.807	-5.858
GO:0071822	protein complex subunit organization	343	-5.706	-1.289	-5.546	-4.893	-6.253	-5.905
GO:0044255	cellular lipid metabolic process	306	-3.784	-0.207	-5.522	-4.139	-4.029	-5.973
GO:0043933	macromolecular complex subunit organization	449	-5.883	-2.453	-5.94	-4.764	-5.67	-6.075
GO:0006081	cellular aldehyde metabolic process	20	-5.105	-1.222	-5.146	-2.495	-5.463	-6.409
GO:0034621	cellular macromolecular complex subunit organization	296	-6.672	-3.308	-6.221	-5.77	-5.628	-6.426
GO:0006544	glycine metabolic process	10	-7.43	-1.062	-7.293	-4.788	-8.956	-6.743
GO:0009069	serine family amino acid metabolic process	19	-7.22	-2.082	-8.382	-4.812	-9.789	-7.604
GO:0016071	mRNA metabolic process	442	-7.478	-5.911	-7.901	-5.185	-5.093	-6.864
GO:0006066	alcohol metabolic process	215	-5.247	1.457	-4.342	-2.772	-5.755	-7.142
GO:0044282	small molecule catabolic process	286	-7.062	2.936	-6.371	-4.699	-7.789	-7.594
GO:0016032	viral reproduction	259	-8.881	-2.766	-8.953	-7.135	-8.35	-7.825
GO:0044271	cellular nitrogen compound biosynthetic process	216	-5.652	-1.242	-6.369	-4.75	-7.895	-7.948
GO:0009308	amine metabolic process	286	-8.463	1.15	-9.483	-5.121	-10.659	-8.497
GO:0044283	small molecule biosynthetic process	272	-5.889	-0.55	-6.92	-5.952	-8.434	-9.144
GO:0006520	cellular amino acid metabolic process	213	-9.795	0.263	-11.076	-5.212	-11.157	-10.624
GO:0044106	cellular amine metabolic process	246	-9.795	0.001	-10.444	-4.876	-10.722	-10.993
GO:0006412	translation	257	-11.634	-3.998	-11.565	-8.72	-9.233	-11.126
GO:0006082	organic acid metabolic process	370	-9.887	0.038	-12.017	-7.439	-11.634	-11.999
GO:0042180	cellular ketone metabolic process	373	-10.167	-0.152	-11.993	-7.656	-11.857	-12.196
GO:0019752	carboxylic acid metabolic process	363	-10.293	-0.227	-12.179	-7.794	-12.178	-12.32
GO:0043436	oxoacid metabolic process	363	-10.293	-0.227	-12.179	-7.794	-12.178	-12.32

## Sheet: C16orf53 knockdown
Fly_gene	logFC	logCPM	F	PValue	FDR	DIOPT_Human_orthologs
FBgn0038213	-4.13042	-3.10539	13.8225	0.00156221	0.0366592	No orthologs
FBgn0262983	-3.27079	1.04604	168.208	1.33e-10	7.85e-07	No orthologs
FBgn0051144	-2.82867	-2.13258	16.5547	0.000713448	0.0245289	No orthologs
FBgn0265813	-2.57971	-2.50121	17.1345	0.000609449	0.0238416	No orthologs
FBgn0265915	-2.52626	-1.8691	12.7154	0.00219573	0.0444673	No orthologs
FBgn0034486	-2.5073	-1.60452	20.4177	0.000262476	0.0156677	No orthologs
FBgn0005670	-2.3439	0.127972	25.0607	9.91e-05	0.00923301	CYP4X1
FBgn0026563	-2.16946	0.652247	15.2913	0.00124778	0.0330145	No orthologs
FBgn0050090	-2.02907	-1.68159	18.24	0.000454763	0.0209279	CMA1 / CTSG / GZMB / GZMH
FBgn0034219	-1.92954	0.237096	49.2011	1.46e-06	0.000524894	ADGRF1 / ADGRG1 / ADGRG3 / ADGRG5 / ADGRG6
FBgn0034322	-1.87473	-1.87409	15.6029	0.000929972	0.0282745	No orthologs
FBgn0267164	-1.82542	-1.55911	28.1515	4.73e-05	0.0057025	No orthologs
FBgn0266162	-1.80983	-2.81141	13.7653	0.00158932	0.0370113	No orthologs
FBgn0037672	-1.80544	1.83974	97.4615	1.03e-08	2.03e-05	MESP1 / MESP2
FBgn0264904	-1.7291	-0.254816	13.6998	0.00167864	0.0374591	No orthologs
FBgn0034166	-1.69285	1.93253	38.6564	9.95e-06	0.00202899	LIPC
FBgn0083945	-1.68668	-1.38027	12.1436	0.00262683	0.0493919	No orthologs
FBgn0265530	-1.68564	-1.89694	13.6692	0.00163604	0.0372821	No orthologs
FBgn0265103	-1.5686	-0.841469	16.9094	0.000647669	0.0238629	No orthologs
FBgn0000071	-1.56713	-0.590299	20.8622	0.000235584	0.0148205	LSAMP
FBgn0034010	-1.49638	2.19707	23.1279	0.000186846	0.0138114	No orthologs
FBgn0050082	-1.4933	-0.880815	19.1979	0.000355581	0.0186967	CMA1 / CTSG / GZMB / GZMH
FBgn0034140	-1.48494	4.52406	16.8088	0.000952097	0.0285798	No orthologs
FBgn0034262	-1.47656	0.864849	34.8484	1.34e-05	0.0025226	LRRC17
FBgn0264874	-1.47098	0.572704	25.5988	8.03e-05	0.0082573	No orthologs
FBgn0031501	-1.44907	-1.54335	33.4966	1.71e-05	0.00293362	No orthologs
FBgn0266327	-1.40104	-2.22504	14.4808	0.00128488	0.0334719	No orthologs
FBgn0028956	-1.36388	0.576426	54.1721	7.6e-07	0.000345752	ADGRG7
FBgn0033138	-1.33118	-0.7353	23.2701	0.000134092	0.011576	ROM1 / TSPAN15 / TSPAN17
FBgn0267124	-1.31375	-1.92683	15.0315	0.00109473	0.0300402	No orthologs
FBgn0036992	-1.28704	6.45692	38.7181	1.38e-05	0.00254251	HPD
FBgn0050083	-1.26702	0.917737	13.8949	0.00165696	0.0373202	CMA1 / CTSG / F12 / GZMB / GZMH
FBgn0034390	-1.24139	3.82386	32.2777	3.36e-05	0.0045723	HIBADH
FBgn0034487	-1.239	0.267786	23.1715	0.000137129	0.0117523	EFHC2
FBgn0036529	-1.22418	0.287799	19.3019	0.000346358	0.0184521	GALNT10 / GALNTL6
FBgn0038132	-1.22146	-0.549637	17.8635	0.000501887	0.0216636	No orthologs
FBgn0034321	-1.12998	-0.368541	26.2439	7e-05	0.00766688	No orthologs
FBgn0017456	-1.12551	-1.05956	12.1161	0.00264999	0.0495909	UBE2L3
FBgn0035484	-1.10974	5.12387	19.4603	0.000481328	0.0211698	FGGY
FBgn0265961	-1.10122	-1.23404	14.4169	0.00130922	0.0334901	No orthologs
FBgn0032235	-1.08383	-0.262498	26.0133	7.35e-05	0.00783223	KERA / LRRC55
FBgn0039241	-1.07934	5.65725	19.1725	0.000516368	0.0218849	ATIC
FBgn0030294	-1.06206	3.5476	41.4411	5.81e-06	0.00149444	PAGR1
FBgn0039629	-1.03396	3.13872	17.5559	0.000688368	0.0241592	TMPRSS12
FBgn0039084	1.00284	4.96924	17.1012	0.000834693	0.0264663	CEL / CHMP6 / NLGN1 / NLGN2 / NLGN3 / NLGN4X / NLGN4Y
FBgn0050456	1.0043	3.2057	85.6441	2.76e-08	3.41e-05	KALRN / SLC26A10
FBgn0003372	1.01554	-0.102293	14.395	0.00131769	0.0335869	MUC19 / MUC4
FBgn0035785	1.01705	0.219307	23.1032	0.000139277	0.0118342	ASIC3 / ASIC5
FBgn0039152	1.0519	3.48913	27.5939	7.23e-05	0.00783223	CROCC
FBgn0033760	1.05921	2.21551	12.8389	0.00243903	0.0471166	No orthologs
FBgn0085294	1.09231	1.41962	17.2365	0.000629989	0.0238416	No orthologs
FBgn0063495	1.11768	1.17824	69.2562	1.33e-07	9.04e-05	GSTA1 / GSTA2 / GSTA4
FBgn0050295	1.1393	3.36608	153.793	2.76e-10	1.09e-06	IPPK
FBgn0052476	1.17376	-0.304358	14.6957	0.0012066	0.0323593	No orthologs
FBgn0035557	1.18817	-0.220993	13.567	0.0016874	0.0375835	No orthologs
FBgn0032286	1.19215	5.80381	23.3234	0.000209167	0.014345	MUC21
FBgn0040358	1.20013	-0.488257	21.0726	0.00022394	0.0144802	No orthologs
FBgn0040965	1.22394	0.544819	61.1079	3.27e-07	0.000168395	No orthologs
FBgn0263584	1.23441	0.441514	63.8643	2.39e-07	0.000128613	No orthologs
FBgn0035969	1.23688	3.16823	32.0496	3.19e-05	0.00438223	SLC6A14 / SLC6A15 / SLC6A20 / SLC6A5 / SLC6A9
FBgn0038079	1.25192	1.5753	38.5463	7.19e-06	0.00163519	NINJ1 / NINJ2
FBgn0032647	1.26345	-0.689495	21.7083	0.000192468	0.0138976	MAATS1
FBgn0002931	1.29816	1.65911	75.6511	6.98e-08	5.51e-05	ATOH8
FBgn0050101	1.31099	1.78352	130.811	1.02e-09	2.41e-06	GGN / TPRX1
FBgn0039817	1.33664	2.89322	46.67	2.79e-06	0.000823788	SLC46A3
FBgn0028516	1.37268	-1.90096	12.6417	0.002244	0.045059	SLC30A2
FBgn0037683	1.37954	2.12526	80.0083	4.61e-08	3.98e-05	PTER
FBgn0037742	1.38798	-2.16623	14.6347	0.00122827	0.0326807	PSMC4
FBgn0013278	1.42654	6.6719	54.8209	1.6e-06	0.000547644	HSPA1A
FBgn0033593	1.42874	4.40368	12.9674	0.00264441	0.0495649	No orthologs
FBgn0036985	1.46195	1.68697	17.6458	0.000623354	0.0238416	MAP6 / MAP6D1
FBgn0050324	1.53793	-2.46648	16.2165	0.000783193	0.0255185	No orthologs
FBgn0085194	1.55557	1.77558	31.5932	3.06e-05	0.00434755	No orthologs
FBgn0039759	1.70212	1.60603	20.2948	0.000357256	0.0186967	F12
FBgn0037101	1.72457	-2.59559	18.953	0.000662664	0.0238926	No orthologs
FBgn0034475	1.72868	2.46651	39.5758	9.93e-06	0.00202899	No orthologs
FBgn0053159	1.79743	-2.07132	15.1766	0.00105	0.0294791	CTRB2 / PRSS29P
FBgn0003996	1.81539	7.98206	145.044	8.73e-10	2.41e-06	ABCG2
FBgn0033354	1.86296	0.569549	88.2289	2.21e-08	3.26e-05	FANCI
FBgn0264898	1.89762	-1.61364	20.4419	0.000260928	0.0156677	No orthologs
FBgn0000055	1.97195	0.36958	30.5755	3.02e-05	0.00434755	HPGD
FBgn0267240	2.07687	-1.07429	33.4523	1.72e-05	0.00293362	No orthologs
FBgn0002732	2.18354	-2.42368	23.9594	0.000215928	0.0144281	No orthologs
FBgn0034356	2.35536	0.844855	40.4155	6.62e-06	0.00159758	PCK1 / PCK2
FBgn0031367	2.3884	-0.459577	84.0449	3.19e-08	3.43e-05	NENF
FBgn0032187	2.55729	1.30006	71.8789	1.38e-07	9.04e-05	PRKG1
FBgn0085224	2.72763	0.860989	196.407	3.68e-11	4.36e-07	METTL6
FBgn0028855	2.89014	1.11173	15.4344	0.00131106	0.0334901	No orthologs
FBgn0028904	3.06949	-0.737133	55.7246	6.25e-07	0.000295753	NOL4L
FBgn0032549	4.6837	0.0137496	91.8726	2.03e-08	3.26e-05	No orthologs

## Sheet: CDIPT knockdown
Fly_gene	logFC	logCPM	F	PValue	FDR	DIOPT_Human_orthologs
FBgn0051865	-7.4125	-1.95626	71.6429	6.7e-07	1.42e-05	TADA1
FBgn0063496	-5.1668	-1.62211	11.2848	0.003924	0.0139702	GSTA1 / GSTA2 / GSTA3 / GSTA4
FBgn0003482	-4.18603	-3.45129	7.97682	0.0121562	0.0346938	RAD51C
FBgn0263088	-4.12722	-2.89111	23.7499	0.00012035	0.000850288	No orthologs
FBgn0267185	-3.50309	-3.08588	11.31	0.00344239	0.0125636	No orthologs
FBgn0039052	-3.44545	-1.19288	16.7485	0.000716582	0.00351514	ACY1
FBgn0266742	-3.39223	-2.6103	30.1055	3.21e-05	0.00029646	No orthologs
FBgn0010241	-3.37539	0.201549	27.0311	8.47e-05	0.000642105	ABCB1
FBgn0032525	-3.29677	-2.89293	14.2695	0.00136738	0.00601861	HSPD1
FBgn0042137	-3.28823	-2.54283	23.9238	0.000115764	0.000827273	HPGD
FBgn0051776	-3.23387	-1.12641	99.6301	8.7e-09	4.83e-07	GALNT10 / GALNTL6
FBgn0052643	-3.19678	-3.59503	12.4983	0.00234744	0.00931025	No orthologs
FBgn0265105	-3.11413	-2.59089	11.9679	0.00277887	0.0106087	No orthologs
FBgn0036110	-3.09573	-2.40317	20.8001	0.000239151	0.00146464	No orthologs
FBgn0263447	-3.071	-2.92283	16.0432	0.000821835	0.00394287	No orthologs
FBgn0033458	-3.03894	0.710239	31.188	3.91e-05	0.000343599	No orthologs
FBgn0030670	-3.02241	7.98545	1539.8	5.73e-19	6.77e-15	CDIPT
FBgn0026563	-2.99252	0.652247	25.3779	0.000121588	0.000857498	No orthologs
FBgn0051144	-2.9369	-2.13258	16.652	0.000694697	0.00344349	No orthologs
FBgn0260812	-2.8119	1.1762	58.3912	6.32e-07	1.36e-05	INAFM1
FBgn0030595	-2.73503	-2.54195	19.2882	0.000347555	0.00198961	No orthologs
FBgn0033729	-2.72172	0.508396	115.758	2.7e-09	1.87e-07	No orthologs
FBgn0025776	-2.71651	-3.24473	8.62839	0.00876601	0.0267205	GSX1
FBgn0030097	-2.68239	-2.61824	11.5174	0.00321575	0.0119075	No orthologs
FBgn0053983	-2.63916	-1.70314	15.1003	0.00107325	0.00490847	No orthologs
FBgn0054041	-2.61262	-2.87454	14.4403	0.00130025	0.00576175	P4HA1 / P4HA3
FBgn0050178	-2.60998	-3.30737	10.3121	0.00481505	0.0165161	FHL3 / FHL5
FBgn0023550	-2.58844	2.48214	21.5544	0.000321337	0.00186479	FAR1 / FAR2
FBgn0041235	-2.57484	-2.77583	8.43208	0.00942822	0.0283086	No orthologs
FBgn0031335	-2.57121	-2.99168	11.9234	0.00281898	0.0107237	PUDP
FBgn0035512	-2.57062	1.63686	74.5163	1.21e-07	3.93e-06	ZNF160
FBgn0265347	-2.54346	-1.46972	18.9217	0.000381451	0.00213407	No orthologs
FBgn0264381	-2.52489	-3.56463	7.08515	0.0158362	0.0426445	No orthologs
FBgn0053966	-2.49009	-2.73341	6.79191	0.017813	0.0466611	TTPAL
FBgn0265103	-2.43946	-0.841469	34.5796	1.41e-05	0.000154549	No orthologs
FBgn0041237	-2.42789	-2.78174	8.82154	0.00816506	0.0252796	No orthologs
FBgn0021738	-2.39912	3.91636	67.8538	4.86e-07	1.13e-05	No orthologs
FBgn0052602	-2.35271	0.223966	68.2163	1.49e-07	4.63e-06	MUC1 / MUC19 / MUC4 / SBSN / SSPO
FBgn0266331	-2.35052	-0.661293	55.3822	6.52e-07	1.39e-05	No orthologs
FBgn0038213	-2.33566	-3.10539	6.81882	0.0176204	0.0462899	No orthologs
FBgn0051860	-2.31145	1.89449	137.211	6.96e-10	6.33e-08	SLC30A3
FBgn0042701	-2.29339	-1.55445	29.9412	3.32e-05	0.000303198	No orthologs
FBgn0033697	-2.29024	0.827412	88.0093	2.25e-08	1.03e-06	CYP3A4 / CYP3A43 / CYP3A5 / CYP3A7 / TBXAS1
FBgn0264819	-2.28463	-1.77786	21.0876	0.000223133	0.00138894	No orthologs
FBgn0034413	-2.26982	-2.79328	8.1652	0.0104206	0.0306884	No orthologs
FBgn0037410	-2.26691	4.96123	35.8934	2.52e-05	0.000245989	No orthologs
FBgn0031219	-2.25169	-0.681395	39.2313	6.43e-06	8.33e-05	No orthologs
FBgn0086917	-2.23672	-2.45439	8.61214	0.00881879	0.0268468	CYP1A1 / CYP1A2
FBgn0263746	-2.21941	-1.44102	43.1679	3.48e-06	5.28e-05	No orthologs
FBgn0051956	-2.20324	-1.09792	34.5598	1.41e-05	0.000154804	GALNT10
FBgn0265344	-2.17901	-1.6357	20.9714	0.000229461	0.00141863	No orthologs
FBgn0267124	-2.17094	-1.92683	33.1591	1.82e-05	0.000188349	No orthologs
FBgn0262893	-2.16487	-2.64239	8.74775	0.00838901	0.0258108	No orthologs
FBgn0036619	-2.16396	6.0662	21.1425	0.000366734	0.00207331	No orthologs
FBgn0267012	-2.16223	3.29139	19.6896	0.000486975	0.00258619	No orthologs
FBgn0035922	-2.1586	0.430758	21.2992	0.000245213	0.00149107	PEX7
FBgn0264954	-2.15628	-0.282091	42.5128	3.85e-06	5.67e-05	No orthologs
FBgn0053679	-2.15021	-1.30347	26.9639	6.02e-05	0.000492653	No orthologs
FBgn0085755	-2.14104	-3.15066	10.8647	0.00399179	0.0141775	No orthologs
FBgn0267588	-2.1276	-0.307545	12.8023	0.00235465	0.00932635	No orthologs
FBgn0267137	-2.11137	-2.06582	19.2308	0.000352631	0.00200798	No orthologs
FBgn0265252	-2.10714	-2.96984	10.1938	0.00501507	0.0170735	No orthologs
FBgn0010314	-2.09831	1.42357	14.8177	0.00150911	0.00652824	CKS1B
FBgn0032431	-2.09823	-1.35487	44.8068	2.73e-06	4.36e-05	C1orf194
FBgn0037547	-2.09359	-2.05234	13.6676	0.00163681	0.00698865	FAAH
FBgn0267614	-2.09179	-3.12718	11.1939	0.00357699	0.0129651	No orthologs
FBgn0050083	-2.08204	0.917737	33.8753	1.99e-05	0.000204366	CMA1 / CTSG / F12 / GZMB / GZMH
FBgn0263481	-2.079	-3.00948	10.2001	0.00500405	0.0170457	No orthologs
FBgn0082998	-2.05614	-2.59695	7.27532	0.014687	0.0402184	No orthologs
FBgn0063499	-2.04461	-2.91015	11.8177	0.00291676	0.0110354	GDAP1 / GDAP1L1 / GSTT1 / GSTT2 / GSTT2B / GSTZ1
FBgn0034670	-2.02076	-1.58973	10.719	0.00419243	0.0147264	No orthologs
FBgn0265814	-2.02032	0.286594	75.4601	7.11e-08	2.57e-06	No orthologs
FBgn0267270	-2.0005	-0.340668	40.5667	5.2e-06	7.05e-05	No orthologs
FBgn0039073	-1.99123	2.09829	10.6991	0.00517463	0.0175259	CPA2
FBgn0264942	-1.98439	-2.33105	15.6288	0.000923193	0.00432935	No orthologs
FBgn0042127	-1.98272	-1.09796	29.0091	3.98e-05	0.0003488	NUPL2
FBgn0035921	-1.98214	2.45426	19.2878	0.000509318	0.00267958	No orthologs
FBgn0032109	-1.97263	4.66765	19.1317	0.000560183	0.00289061	No orthologs
FBgn0039518	-1.96543	-0.299364	48.8643	1.53e-06	2.75e-05	PIGN
FBgn0086067	-1.95267	-2.29333	9.97175	0.00541604	0.0181842	No orthologs
FBgn0039782	-1.94855	0.0990549	64.0748	2.34e-07	6.44e-06	No orthologs
FBgn0265702	-1.94661	-0.772152	8.41334	0.00997257	0.0296248	No orthologs
FBgn0034437	-1.93943	-1.87477	22.9957	0.000142732	0.000981449	ERMP1
FBgn0085732	-1.93389	1.74433	232.646	8.92e-12	1.65e-09	No orthologs
FBgn0267013	-1.93373	1.98782	13.8333	0.00201639	0.00825059	No orthologs
FBgn0262686	-1.92846	-1.06446	33.2818	1.78e-05	0.000185024	No orthologs
FBgn0031746	-1.90775	-2.5571	7.83823	0.0118006	0.0338787	No orthologs
FBgn0036262	-1.90056	6.74594	33.2781	3.75e-05	0.000333923	MIOX
FBgn0266988	-1.89869	-2.36675	8.31419	0.00985285	0.0293378	No orthologs
FBgn0039051	-1.88045	-1.82988	7.64437	0.0127154	0.035943	ACY1
FBgn0085485	-1.88041	-1.9905	9.64116	0.00608152	0.0199628	No orthologs
FBgn0032503	-1.86502	-2.55881	6.91361	0.0169606	0.0449659	No orthologs
FBgn0030993	-1.85378	2.55311	201.295	3e-11	4.38e-09	STOM / STOML3
FBgn0000120	-1.84019	12.2872	327.667	4.82e-13	1.97e-10	ARRB2
FBgn0267430	-1.83996	-0.00597005	20.4663	0.000264221	0.00158707	No orthologs
FBgn0265444	-1.82315	-2.93132	8.74493	0.0083977	0.0258308	No orthologs
FBgn0036080	-1.81769	-1.10659	12.3254	0.00247924	0.00970774	No orthologs
FBgn0024997	-1.7926	4.23333	32.1972	4.19e-05	0.000362664	SIAH1 / SIAH2
FBgn0031976	-1.79231	-1.02889	26.3733	6.81e-05	0.000544303	LIPC / LIPG / LIPH / LIPI / LPL / PNLIPRP2
FBgn0266433	-1.78831	-2.65096	7.79081	0.0120173	0.0343389	ATP1A1
FBgn0038912	-1.78635	6.36442	298.981	1.18e-12	3.77e-10	ACP6
FBgn0040801	-1.77343	-2.6213	7.8277	0.0118483	0.0339631	No orthologs
FBgn0264327	-1.76941	-2.70761	9.92621	0.00550267	0.0184133	No orthologs
FBgn0051025	-1.76699	-2.99163	8.34902	0.00972521	0.0290015	No orthologs
FBgn0086075	-1.76387	-2.83736	8.12678	0.010573	0.0310289	No orthologs
FBgn0264517	-1.76291	-2.29361	8.50674	0.00916993	0.0277018	No orthologs
FBgn0265693	-1.75157	-1.83261	25.2091	8.73e-05	0.000657704	No orthologs
FBgn0027934	-1.73849	-2.62064	7.38768	0.0140524	0.0388521	No orthologs
FBgn0035255	-1.73523	1.62688	125.674	1.41e-09	1.09e-07	RAB36
FBgn0266304	-1.73058	-1.28342	33.3296	1.76e-05	0.00018392	No orthologs
FBgn0050009	-1.71334	-1.96708	22.2995	0.000167568	0.00111635	No orthologs
FBgn0265496	-1.70289	-2.11107	20.0365	0.000288274	0.00170898	No orthologs
FBgn0266162	-1.69488	-2.81141	11.936	0.00280755	0.0106974	No orthologs
FBgn0037415	-1.69143	-1.29671	10.3564	0.00474236	0.0162951	No orthologs
FBgn0029588	-1.67799	0.290382	45.858	2.34e-06	3.87e-05	ALKBH7
FBgn0051659	-1.67391	-2.00707	10.3417	0.0047663	0.0163536	APOD
FBgn0032843	-1.67183	-1.4683	16.5973	0.000705173	0.00347938	No orthologs
FBgn0259713	-1.67066	-0.726403	8.49132	0.00943447	0.0283202	ZNF160
FBgn0028430	-1.66878	-1.52505	13.5339	0.00170438	0.00721206	No orthologs
FBgn0035583	-1.6637	2.36138	15.9735	0.00112318	0.00509545	No orthologs
FBgn0267161	-1.65592	3.58493	9.53951	0.00759092	0.0238796	No orthologs
FBgn0051076	-1.65133	-1.50079	38.5215	7.22e-06	9.16e-05	C10orf11
FBgn0036787	-1.64714	2.49975	18.4997	0.000596225	0.00303684	GGCT
FBgn0259229	-1.64546	1.17025	9.5436	0.00719861	0.0228804	No orthologs
FBgn0033696	-1.62728	-1.20042	7.92186	0.011429	0.033055	TBXAS1
FBgn0051029	-1.62461	0.0741635	19.7124	0.000312445	0.00182213	No orthologs
FBgn0085350	-1.62427	2.32659	59.5423	4.86e-07	1.13e-05	No orthologs
FBgn0264862	-1.62312	-2.20895	6.80889	0.0176913	0.0464313	No orthologs
FBgn0031694	-1.60266	2.84861	32.5903	3.26e-05	0.000299497	CYP4V2
FBgn0019661	-1.59615	2.20898	99.0717	9.09e-09	4.98e-07	No orthologs
FBgn0040509	-1.58986	-1.24035	21.8743	0.000185084	0.00121139	ADCY2
FBgn0051268	-1.58636	-1.92124	9.67875	0.00600139	0.0197547	No orthologs
FBgn0038052	-1.57789	-1.36831	13.9958	0.0014832	0.00643974	No orthologs
FBgn0051106	-1.57595	-1.90653	9.69749	0.0059619	0.0196904	SV2B / SV2C
FBgn0085244	-1.57285	1.3561	18.1919	0.000557568	0.00287963	No orthologs
FBgn0267448	-1.56042	-1.88298	6.60102	0.0192496	0.0497411	No orthologs
FBgn0039622	-1.55939	-1.07989	21.1782	0.000218335	0.00136989	EIF4E1B
FBgn0042206	-1.55909	0.487957	43.3905	3.37e-06	5.15e-05	GDAP1 / GDAP1L1 / GSTZ1
FBgn0034140	-1.55897	4.52406	18.3815	0.000652296	0.00327728	No orthologs
FBgn0053460	-1.55112	-0.0917972	17.3335	0.000577735	0.0029618	No orthologs
FBgn0032291	-1.54965	-2.7068	6.74945	0.0181218	0.0473411	CFAP20
FBgn0033821	-1.54959	4.44165	15.1592	0.00145636	0.00634413	No orthologs
FBgn0023495	-1.54336	-1.63215	7.48547	0.0135252	0.0377092	LIPA / LIPF
FBgn0030218	-1.53919	4.31378	18.2595	0.000668944	0.00334131	SLC25A15
FBgn0053548	-1.52927	6.91536	222.391	1.35e-11	2.32e-09	SMYD1 / SMYD2 / SMYD3
FBgn0263504	-1.52004	-1.28456	21.2105	0.000216653	0.00136461	No orthologs
FBgn0036046	-1.51877	4.98121	137.791	1.02e-09	8.34e-08	No orthologs
FBgn0051262	-1.51382	-1.80326	9.07322	0.00745032	0.0235539	SLC5A12 / SLC5A5 / SLC5A6 / SLC5A8
FBgn0259918	-1.50886	5.54849	39.7897	1.24e-05	0.000141634	No orthologs
FBgn0263457	-1.5036	3.52839	16.6993	0.000957761	0.00445436	No orthologs
FBgn0000121	-1.50231	12.7183	146.229	4.16e-10	4.17e-08	ARRB2
FBgn0038526	-1.5008	-0.48719	19.8068	0.000305177	0.00179034	No orthologs
FBgn0039028	-1.49469	-1.52706	10.4152	0.00464797	0.0160127	GGN / TPRX1
FBgn0029091	-1.49461	-1.54789	9.52428	0.00633837	0.0205832	HAS1 / HAS2 / HAS3
FBgn0039673	-1.49202	-2.2731	9.00297	0.00764249	0.0240138	DAW1
FBgn0262540	-1.4861	-2.07659	15.5489	0.000944287	0.00441017	No orthologs
FBgn0026565	-1.48314	2.65582	22.3406	0.000239503	0.00146464	ASS1
FBgn0039801	-1.47258	4.51323	18.858	0.00057808	0.00296228	NPC2
FBgn0036750	-1.472	-0.166225	13.8588	0.00154528	0.00665553	KDM1B
FBgn0264428	-1.46931	-2.54247	7.90306	0.0184085	0.0478815	No orthologs
FBgn0033124	-1.46878	-2.12932	8.40038	0.00954033	0.0285944	ROM1 / TSPAN19 / TSPAN8
FBgn0040257	-1.45215	-1.60386	10.8088	0.00406748	0.0143944	UGT1A6
FBgn0267234	-1.4366	-2.29923	6.68816	0.0185782	0.0482381	No orthologs
FBgn0013813	-1.43078	4.5819	253.518	4.31e-12	9.11e-10	DNAH10
FBgn0266645	-1.42793	-2.00463	8.46211	0.00932334	0.0280393	No orthologs
FBgn0262738	-1.42361	10.5534	134.977	7.94e-10	6.93e-08	PLCB4
FBgn0265046	-1.42297	0.0455779	21.8301	0.000187017	0.00122067	MS4A1 / MS4A10 / MS4A12 / MS4A14 / MS4A15 / MS4A18 / MS4A2 / MS4A3 / MS4A4A / MS4A5 / MS4A6A / MS4A6E / MS4A7 / MS4A8
FBgn0032869	-1.42253	-2.75997	6.65357	0.0188415	0.0488359	No orthologs
FBgn0041336	-1.42154	-1.3651	9.9581	0.00544186	0.018248	No orthologs
FBgn0266327	-1.41911	-2.22504	14.1715	0.00140766	0.00615696	No orthologs
FBgn0052475	-1.41695	5.59106	465.351	2.3e-14	2.27e-11	No orthologs
FBgn0034439	-1.41446	2.52982	76.2185	6.61e-08	2.42e-06	ERMP1
FBgn0034219	-1.41434	0.237096	27.8355	5.04e-05	0.000421319	ADGRF1 / ADGRG1 / ADGRG3 / ADGRG5 / ADGRG6
FBgn0004919	-1.41183	8.02701	9.12526	0.00870002	0.0265604	RNF150
FBgn0050090	-1.40842	-1.68159	9.60814	0.00615286	0.0201244	CMA1 / CTSG / GZMB / GZMH
FBgn0267485	-1.4049	3.33232	221.615	1.34e-11	2.32e-09	No orthologs
FBgn0033170	-1.40414	4.05	34.6965	2.46e-05	0.000241462	PLA2G3
FBgn0267708	-1.40187	-1.19068	13.2855	0.00183843	0.00766954	No orthologs
FBgn0034717	-1.40043	3.4743	16.483	0.00100133	0.00463148	LGI1 / LRFN1 / LRFN2 / LRRC38 / LRRC55 / LRTM2 / OMG / SLITRK1 / SLITRK2 / SLITRK3 / SLITRK4 / SLITRK5 / SLITRK6
FBgn0267239	-1.39663	-1.90555	11.2997	0.00345406	0.0125851	No orthologs
FBgn0259716	-1.39552	3.12443	14.5727	0.00164464	0.00701953	IGFBP7 / IGFBPL1 / KAZALD1 / SPINK1 / SPINK14 / SPINK4 / SPINK6 / SPINK7 / SPINK9
FBgn0003944	-1.38508	-1.27496	16.3586	0.000753009	0.00366344	HOXB6
FBgn0013811	-1.38157	0.742179	39.5965	6.07e-06	7.99e-05	DNAH12
FBgn0266925	-1.3731	-1.46399	14.1771	0.00140532	0.00615129	No orthologs
FBgn0040508	-1.37116	1.25929	63.145	2.59e-07	6.99e-06	ADCY2 / ADCY4 / ADCY7
FBgn0053217	-1.36615	2.17764	25.2768	0.000111215	0.000799854	PELP1
FBgn0061356	-1.36138	4.4764	9.98213	0.00655649	0.0211868	HAO1
FBgn0029813	-1.35791	-1.23735	17.3729	0.000571681	0.00293458	No orthologs
FBgn0267792	-1.35695	5.23202	94.7633	2.22e-08	1.02e-06	ZNF691
FBgn0266432	-1.35032	-1.35074	11.8347	0.00290078	0.010996	ATP1A2 / ATP1A4
FBgn0032749	-1.32352	-1.08499	14.0256	0.00147011	0.00639228	PHLPP1
FBgn0030425	-1.31892	4.36598	7.24578	0.0169239	0.0448985	ECE1 / ECE2 / KEL / MME / MMEL1 / PHEX
FBgn0050050	-1.31127	1.93734	31.6042	2.81e-05	0.00026696	No orthologs
FBgn0053508	-1.30599	-0.285902	30.9888	2.71e-05	0.000260357	SCNN1B
FBgn0038133	-1.30583	-1.7751	6.98661	0.0164714	0.0439547	No orthologs
FBgn0033913	-1.30075	5.75959	27.6277	9.07e-05	0.000677544	No orthologs
FBgn0040299	-1.29861	3.99757	45.2212	4.32e-06	6.17e-05	MYO7A
FBgn0267554	-1.29645	-0.62985	8.28743	0.0099743	0.0296248	No orthologs
FBgn0034139	-1.29156	1.88787	50.9246	1.16e-06	2.16e-05	TMPRSS12
FBgn0030607	-1.2902	3.09356	10.3383	0.00574979	0.0191341	PNPLA2 / PNPLA3
FBgn0265634	-1.28539	-0.632993	24.0927	0.000111493	0.000800624	No orthologs
FBgn0262983	-1.2764	1.04604	33.6011	1.68e-05	0.000177181	No orthologs
FBgn0262886	-1.27316	1.2864	56.4372	5.72e-07	1.27e-05	No orthologs
FBgn0036620	-1.27128	5.454	132.095	1.13e-09	9e-08	HPGD
FBgn0083123	-1.2703	3.14268	69.5155	1.44e-07	4.54e-06	No orthologs
FBgn0262828	-1.26983	2.42995	75.6696	6.97e-08	2.53e-06	No orthologs
FBgn0038919	-1.26872	1.54493	64.2216	2.3e-07	6.37e-06	QSOX2
FBgn0267339	-1.26424	-0.229195	8.95044	0.00782381	0.0244729	MAPK11 / MAPK13
FBgn0029521	-1.26295	-0.0832029	29.5682	3.57e-05	0.000321792	No orthologs
FBgn0266044	-1.26156	-1.89186	7.4237	0.0138556	0.038458	No orthologs
FBgn0039315	-1.26046	0.384345	42.9894	3.58e-06	5.37e-05	No orthologs
FBgn0051810	-1.25906	-1.76528	7.02171	0.0162419	0.0435429	HSDL1
FBgn0053300	-1.25782	-2.35575	7.60819	0.0128949	0.0363374	No orthologs
FBgn0050203	-1.25469	3.64583	111.816	3.54e-09	2.3e-07	SPON1
FBgn0263408	-1.24841	1.14851	38.1568	7.66e-06	9.62e-05	No orthologs
FBgn0085360	-1.24691	3.90366	46.7807	3.34e-06	5.13e-05	No orthologs
FBgn0030994	-1.24666	-2.00366	7.1262	0.0155798	0.042135	No orthologs
FBgn0264437	-1.24296	-0.613199	11.1246	0.00366011	0.0132299	No orthologs
FBgn0014033	-1.23959	4.09631	45.555	4.01e-06	5.86e-05	MAMDC2
FBgn0002577	-1.23743	-1.12663	8.51615	0.00913795	0.0276335	MAP6 / MAP6D1
FBgn0035915	-1.23635	-0.0853215	33.5766	1.68e-05	0.000177647	LAP3
FBgn0085790	-1.23495	-1.97782	12.594	0.00550359	0.0184133	No orthologs
FBgn0267300	-1.23229	0.282235	25.6581	7.93e-05	0.000609351	No orthologs
FBgn0267472	-1.23204	3.28132	209.379	2.16e-11	3.28e-09	No orthologs
FBgn0033395	-1.22361	0.088588	17.9277	0.000493478	0.00261506	CYP4F12
FBgn0264598	-1.22311	8.45154	237.653	7.45e-12	1.4e-09	No orthologs
FBgn0261362	-1.22244	4.17468	10.1099	0.00623762	0.0203342	No orthologs
FBgn0263766	-1.21418	0.570994	15.9791	0.000839066	0.00400871	No orthologs
FBgn0033366	-1.21069	3.68551	8.90286	0.00929902	0.0279846	TMEM27
FBgn0035896	-1.19704	6.50362	47.8562	3.37e-06	5.15e-05	C20orf27
FBgn0011705	-1.19458	4.63163	19.5676	0.000471501	0.00251985	No orthologs
FBgn0035076	-1.19072	4.20345	34.4192	2.32e-05	0.000231132	ACE
FBgn0030104	-1.19052	-1.07455	11.4741	0.00326171	0.0120427	ZFAND5
FBgn0040733	-1.18883	5.84062	13.878	0.00204053	0.00832471	No orthologs
FBgn0039684	-1.18436	2.52403	22.207	0.000214719	0.00135729	No orthologs
FBgn0263459	-1.17702	-0.961122	19.7473	0.000309733	0.00181078	No orthologs
FBgn0024740	-1.17627	-1.05015	10.6629	0.00427253	0.0149678	LIPA / LIPF / LIPJ
FBgn0038589	-1.17067	4.05028	48.9036	2.29e-06	3.81e-05	No orthologs
FBgn0037630	-1.17021	-1.06375	8.199	0.0102887	0.0303603	No orthologs
FBgn0031853	-1.16498	-1.79821	8.26737	0.0100274	0.0297378	ARPC4-TTLL3
FBgn0267089	-1.16496	3.49202	113.967	3.05e-09	2.04e-07	No orthologs
FBgn0038020	-1.16189	3.99293	133.904	8.46e-10	7.3e-08	GDAP1 / GDAP1L1 / GSTZ1
FBgn0267164	-1.15931	-1.55911	12.3395	0.00246823	0.00967532	No orthologs
FBgn0265318	-1.1577	0.983112	72.765	9.3e-08	3.21e-06	No orthologs
FBgn0032415	-1.15398	-0.579236	16.5698	0.000710506	0.00349581	RHBDL1 / RHBDL2 / RHBDL3
FBgn0020416	-1.15297	4.72096	16.6474	0.000959461	0.00446051	CHIT1
FBgn0033289	-1.14882	4.80248	45.1752	4.32e-06	6.17e-05	UNC93A
FBgn0034481	-1.14812	-1.60499	6.77047	0.0179682	0.0470259	EFCAB2
FBgn0259729	-1.14716	1.78111	43.8896	3.13e-06	4.87e-05	UBXN2B
FBgn0037829	-1.14639	-1.97763	7.36265	0.0141911	0.0391616	SV2A
FBgn0039780	-1.14591	-0.54648	12.9759	0.00202223	0.00826432	P4HA1
FBgn0266655	-1.14541	-1.05192	10.0619	0.00524909	0.0177222	No orthologs
FBgn0034290	-1.1424	5.53031	19.0692	0.000533923	0.00278426	No orthologs
FBgn0034364	-1.14183	3.55627	9.16479	0.00847024	0.0260134	CDO1
FBgn0032908	-1.13786	1.0794	33.6228	1.67e-05	0.00017665	ABCC4
FBgn0051778	-1.13334	3.8293	15.9892	0.00110917	0.00504738	No orthologs
FBgn0054025	-1.11964	-2.44179	6.59049	0.0193326	0.0498684	No orthologs
FBgn0026602	-1.11519	4.56539	393.997	9.81e-14	6.82e-11	ADK
FBgn0265961	-1.11314	-1.23404	14.3341	0.00134155	0.00592032	No orthologs
FBgn0266930	-1.11185	-2.16961	7.41132	0.0139228	0.0386176	No orthologs
FBgn0038132	-1.11122	-0.549637	14.6899	0.00120865	0.00540645	No orthologs
FBgn0034870	-1.1082	-0.00298379	24.2669	0.000107271	0.000778817	LITAF
FBgn0003388	-1.1082	0.919389	26.109	7.2e-05	0.000570241	CYP24A1
FBgn0031148	-1.10786	4.27455	31.3287	3.89e-05	0.000343599	CBS
FBgn0028582	-1.10776	8.44752	114.035	3.04e-09	2.04e-07	EPN1
FBgn0031220	-1.10265	5.82119	57.1724	8.86e-07	1.77e-05	ABCG1
FBgn0040099	-1.10189	4.39283	36.844	1.49e-05	0.000161132	SFTPA1 / SFTPA2 / SFTPD
FBgn0017456	-1.09929	-1.05956	11.3766	0.00336775	0.012362	UBE2L3
FBgn0264982	-1.09851	-0.935146	11.0452	0.00375806	0.0135096	No orthologs
FBgn0038592	-1.09783	0.858778	21.8439	0.000186414	0.0012174	NOTO
FBgn0266094	-1.09575	1.15892	24.8855	9.37e-05	0.000696456	No orthologs
FBgn0267773	-1.09376	-0.777896	16.6349	0.00069796	0.00345388	No orthologs
FBgn0267189	-1.0935	0.515794	20.0861	0.000284766	0.00169243	No orthologs
FBgn0052237	-1.09329	-1.10818	7.14753	0.0154484	0.0418384	No orthologs
FBgn0262142	-1.09122	-0.20703	23.0611	0.000140618	0.000968601	No orthologs
FBgn0033158	-1.09053	-0.80995	7.96163	0.0112569	0.0326633	No orthologs
FBgn0013307	-1.09028	4.34744	8.69088	0.00999912	0.0296774	ODC1
FBgn0035476	-1.08792	0.194448	12.7323	0.00218132	0.00879294	AKR1A1
FBgn0031538	-1.08238	4.85043	10.0293	0.00640175	0.0207548	No orthologs
FBgn0264874	-1.07942	0.572704	14.1745	0.00140642	0.00615378	No orthologs
FBgn0028956	-1.07777	0.576426	34.2417	1.5e-05	0.000161429	ADGRG7
FBgn0052855	-1.07426	2.8152	19.6734	0.00039002	0.00216969	No orthologs
FBgn0034612	-1.0741	0.417402	21.5284	0.000200845	0.00128887	ABCC4
FBgn0259715	-1.07258	6.02365	8.51076	0.0107106	0.0313784	No orthologs
FBgn0052111	-1.06825	2.3471	49.3082	1.44e-06	2.61e-05	No orthologs
FBgn0263655	-1.06762	-1.58055	7.47459	0.0135827	0.037825	No orthologs
FBgn0043535	-1.06699	4.1155	78.4938	5.42e-08	2.07e-06	No orthologs
FBgn0013308	-1.06519	0.907024	12.7457	0.00221683	0.0089209	ODC1
FBgn0262532	-1.06502	-0.421428	20.8597	0.000235725	0.00144902	No orthologs
FBgn0036790	-1.06484	5.14136	187.505	5.42e-11	7.36e-09	SSTR2
FBgn0031305	-1.06278	4.9714	7.25419	0.0167931	0.0446219	No orthologs
FBgn0025454	-1.06177	6.129	18.0711	0.000674803	0.00336746	CYP3A5
FBgn0034010	-1.05462	2.19707	11.9405	0.00320978	0.0118966	No orthologs
FBgn0266984	-1.05235	-0.475446	13.8823	0.00153443	0.00661598	No orthologs
FBgn0083124	-1.05223	2.72579	56.2043	5.89e-07	1.3e-05	No orthologs
FBgn0053099	-1.05115	-1.1262	6.85708	0.0173507	0.0457949	No orthologs
FBgn0002940	-1.04773	14.2752	117.047	2.47e-09	1.76e-07	OPN4
FBgn0031970	-1.04354	3.18695	11.5049	0.0038827	0.0138649	CD36 / SCARB1
FBgn0036875	-1.04232	4.1335	67.4206	1.85e-07	5.42e-06	ACPP
FBgn0033610	-1.04138	-2.0681	7.68509	0.0125168	0.0354834	FAM166B
FBgn0036007	-1.03977	7.66206	74.4527	9.3e-08	3.21e-06	SLC36A1 / SLC36A2 / SLC36A3 / SLC36A4
FBgn0085351	-1.0367	-1.25107	7.19384	0.0151675	0.0412096	No orthologs
FBgn0032914	-1.03514	-1.011	8.53604	0.00907077	0.0274795	No orthologs
FBgn0020270	-1.03061	3.5343	186.42	5.68e-11	7.64e-09	MRE11A
FBgn0267702	-1.02921	1.6062	46.8507	2.03e-06	3.46e-05	No orthologs
FBgn0037727	-1.02889	2.37616	10.5485	0.00510362	0.0173176	KEL
FBgn0031858	-1.02774	6.21736	68.6451	2.07e-07	5.88e-06	KIAA0513
FBgn0034638	-1.02738	7.33458	76.1502	8.1e-08	2.88e-06	No orthologs
FBgn0000500	-1.02514	5.00085	46.2094	3.33e-06	5.13e-05	No orthologs
FBgn0039611	-1.02446	3.8448	7.63485	0.0144996	0.0398159	MME
FBgn0003447	-1.02283	6.01296	150.965	3.21e-10	3.39e-08	FSCN1
FBgn0034166	-1.02256	1.93253	14.8944	0.00128503	0.0057007	LIPC
FBgn0022959	-1.02195	7.53108	67.608	1.96e-07	5.62e-06	YBX1 / YBX3
FBgn0264793	-1.02101	1.72915	56.1287	5.95e-07	1.3e-05	No orthologs
FBgn0034198	-1.01503	4.43892	27.3429	8.09e-05	0.000618093	No orthologs
FBgn0033372	-1.01274	-1.0293	7.74542	0.0122289	0.0348762	No orthologs
FBgn0051809	-1.00469	0.433774	17.4452	0.000560745	0.00289225	HSDL1
FBgn0037895	1.00046	4.02963	18.8301	0.000521196	0.0027251	SLC5A12 / SLC5A6 / SLC5A8
FBgn0051235	1.00222	2.53288	16.9371	0.000766286	0.00371581	DHRS13
FBgn0031457	1.00251	3.75223	358.292	2.23e-13	1.11e-10	SNX21
FBgn0039789	1.00371	4.58593	84.6443	3.02e-08	1.29e-06	SLC26A11
FBgn0031799	1.0041	3.96134	74.1746	8.08e-08	2.88e-06	PTPN21
FBgn0037818	1.00598	2.44715	18.2246	0.00053871	0.00280675	ACY1
FBgn0266428	1.00725	3.93813	7.96047	0.0128604	0.0362574	No orthologs
FBgn0038582	1.00917	1.65308	40.1224	5.58e-06	7.45e-05	SRRD
FBgn0032637	1.01007	0.127829	31.3474	2.54e-05	0.000247503	No orthologs
FBgn0026084	1.01281	5.74775	90.4523	2.08e-08	9.67e-07	TMSB4X
FBgn0031879	1.01303	5.85191	23.4522	0.000193594	0.00125459	CSMD1 / CSMD3 / KIAA1324
FBgn0013348	1.01409	5.27825	19.2117	0.000500599	0.00264076	CALML5
FBgn0266069	1.01532	-2.07634	6.6753	0.0186756	0.0484344	No orthologs
FBgn0003372	1.01685	-0.102293	14.3161	0.0013487	0.005943	MUC19 / MUC4
FBgn0039189	1.01715	1.4995	30.5451	2.95e-05	0.000277199	GTPBP3
FBgn0034143	1.02304	2.39046	51.6963	1.05e-06	2.01e-05	FAR1 / FAR2
FBgn0035251	1.02382	5.30664	616.841	1.95e-15	3.75e-12	VTA1
FBgn0053126	1.02407	4.58383	40.3243	8e-06	9.93e-05	APOD
FBgn0005683	1.02412	0.327652	22.2135	0.000170955	0.00113334	PHF7
FBgn0034470	1.02412	7.99489	52.7647	1.21e-06	2.23e-05	No orthologs
FBgn0267743	1.02647	-0.136468	22.7131	0.000152281	0.00103389	No orthologs
FBgn0039642	1.02811	0.793514	25.2653	8.63e-05	0.000651425	No orthologs
FBgn0034903	1.03125	3.88575	57.877	5.62e-07	1.26e-05	ADAMTS14 / ADAMTS2 / ADAMTS3
FBgn0034401	1.03133	4.75698	54.8917	9.73e-07	1.9e-05	MARS
FBgn0050154	1.03266	0.343643	17.3771	0.000571037	0.00293255	No orthologs
FBgn0052110	1.03343	-1.72144	9.39692	0.0066322	0.0213905	SENP1 / SENP2
FBgn0052512	1.03459	3.20217	14.6172	0.00152863	0.00660136	TMEM205
FBgn0001075	1.03539	2.7538	40.025	6.04e-06	7.97e-05	FAT4
FBgn0028694	1.03673	4.82842	41.6508	6.74e-06	8.67e-05	PSMD14
FBgn0031089	1.0371	6.0693	55.0108	1.1e-06	2.08e-05	SCARF1 / SCARF2
FBgn0005674	1.03791	5.59346	75.6393	9.12e-08	3.16e-06	EPRS
FBgn0036289	1.03951	4.74452	104.341	6.08e-09	3.54e-07	CLVS1
FBgn0086346	1.03985	6.64707	328.105	4.77e-13	1.97e-10	PDCD6IP
FBgn0011296	1.04036	5.35037	28.8111	6.43e-05	0.000518389	CRYAB
FBgn0052036	1.04038	-1.78806	6.89797	0.0170675	0.0451987	No orthologs
FBgn0000083	1.0405	7.30273	382.862	1.26e-13	7.83e-11	ANXA7
FBgn0082582	1.04185	8.03398	31.1209	3.9e-05	0.000343599	TMOD1
FBgn0039494	1.04291	4.27188	142.574	5.11e-10	4.79e-08	PRSS48
FBgn0023540	1.04316	5.23083	58.4832	6.51e-07	1.39e-05	ABRA
FBgn0035611	1.04598	-0.506911	16.0834	0.000812688	0.00390401	No orthologs
FBgn0038207	1.04637	0.517582	8.75612	0.00852548	0.0261361	No orthologs
FBgn0250907	1.04791	-0.0165205	26.4963	6.64e-05	0.000532019	CTBS / OVGP1
FBgn0028622	1.04905	5.04656	42.5004	6.09e-06	7.99e-05	No orthologs
FBgn0039332	1.04937	5.18141	9.84463	0.00679648	0.0218251	LRRC32 / LRRIQ1
FBgn0033917	1.05014	2.54547	84.6499	3.02e-08	1.29e-06	No orthologs
FBgn0003997	1.05447	3.60563	27.6911	7.17e-05	0.000569573	No orthologs
FBgn0002716	1.05688	-0.903765	14.8378	0.00115778	0.00522238	SPO11
FBgn0036382	1.06143	-0.0170259	24.2389	0.000107937	0.000783171	No orthologs
FBgn0038118	1.06296	0.594657	10.4075	0.00474375	0.0162952	TIMELESS
FBgn0030051	1.06386	2.39352	54.9719	6.87e-07	1.44e-05	TMPRSS12 / TMPRSS3
FBgn0051728	1.0654	0.0706622	11.9701	0.0027769	0.0106046	CTRB1 / PRSS29P / TPSD1
FBgn0035040	1.0695	-0.592644	15.1859	0.00104721	0.00480796	No orthologs
FBgn0028573	1.07057	2.33149	20.1369	0.00033342	0.00192453	COL1A1
FBgn0027080	1.07094	5.42005	128.415	1.18e-09	9.33e-08	YARS
FBgn0004028	1.07352	8.18898	48.9856	2.1e-06	3.55e-05	TNNI1 / TNNI2 / TNNI3
FBgn0029950	1.07394	4.23523	20.098	0.000398457	0.0022033	SLC5A12 / SLC5A6 / SLC5A8
FBgn0263216	1.07694	-0.24769	9.36378	0.00671114	0.021598	No orthologs
FBgn0039869	1.0775	3.02446	113.736	3.1e-09	2.06e-07	TBCA
FBgn0040360	1.07838	-0.617248	12.0015	0.00274907	0.0105153	No orthologs
FBgn0069913	1.08076	-1.8248	9.72504	0.00590439	0.0195332	TEX9
FBgn0033354	1.08149	0.569549	28.4451	4.45e-05	0.000381091	FANCI
FBgn0040843	1.08328	0.363604	15.0958	0.00107464	0.00491294	No orthologs
FBgn0003257	1.08353	2.82342	20.2027	0.000351316	0.00200338	UMPS
FBgn0025456	1.08367	4.01903	13.5693	0.00215215	0.00869611	CREG1
FBgn0003887	1.08489	8.54469	375.537	1.49e-13	8.46e-11	TUBB4B
FBgn0050062	1.08894	0.679375	30.4557	3e-05	0.000281095	LYZL4
FBgn0042175	1.08919	2.69554	166.926	1.41e-10	1.64e-08	PLA2G15
FBgn0034005	1.09552	-1.22831	14.5054	0.00127564	0.00566327	ITGA4 / ITGA5 / ITGA8 / ITGA9
FBgn0038369	1.0977	3.39937	269.839	2.54e-12	6.15e-10	ARPC3
FBgn0261508	1.09961	-1.90763	10.4419	0.00460587	0.0159001	No orthologs
FBgn0040922	1.10355	-1.67908	8.42732	0.00944496	0.0283373	No orthologs
FBgn0000043	1.10547	4.7814	153.411	2.82e-10	3.06e-08	ACTB / ACTG1
FBgn0031865	1.10605	3.39718	42.2921	5.12e-06	6.99e-05	SLC9B2
FBgn0000047	1.10644	2.97576	21.5974	0.000256849	0.00154829	POTEF
FBgn0038017	1.11026	1.97391	30.9203	2.88e-05	0.000271714	No orthologs
FBgn0036556	1.11115	6.26923	364.662	1.92e-13	1.03e-10	CTDSP1
FBgn0028841	1.11126	-1.13889	7.68736	0.0125058	0.0354692	AS3MT / METTL7A / METTL7B / RAB13 / RAB3A / RAB3B / RAB8B / WBSCR27
FBgn0000542	1.11361	3.45849	79.7057	4.74e-08	1.85e-06	USP53 / USP54
FBgn0031908	1.11624	5.67188	56.3353	9.93e-07	1.92e-05	No orthologs
FBgn0000042	1.1167	9.53679	248.269	5.15e-12	1.07e-09	ACTB / ACTG1
FBgn0038820	1.11883	8.84287	12.475	0.00294464	0.0111089	No orthologs
FBgn0030027	1.12105	5.24072	177.478	8.53e-11	1.05e-08	SFRP5
FBgn0033602	1.12461	5.29934	258.189	3.69e-12	8.24e-10	No orthologs
FBgn0261803	1.12586	-2.33985	7.05765	0.0160107	0.0430291	No orthologs
FBgn0035085	1.12668	-0.724815	18.8963	0.00038394	0.00214698	LHFPL2
FBgn0053281	1.12948	-0.669375	7.7053	0.0124195	0.0353006	SLC2A12
FBgn0031939	1.12999	2.92317	35.7482	1.45e-05	0.000158243	SLC6A2 / SLC6A3
FBgn0085466	1.13149	-0.498832	9.35791	0.00672524	0.0216316	No orthologs
FBgn0036687	1.13845	-0.938621	26.7138	6.34e-05	0.000513959	LCA5
FBgn0041180	1.14021	7.46543	172.048	1.1e-10	1.34e-08	CD109
FBgn0032609	1.14054	2.19527	13.3541	0.00212905	0.00862931	DHDH
FBgn0033679	1.14428	2.9995	101.834	7.35e-09	4.2e-07	BDH1
FBgn0034741	1.1458	-0.0878562	9.67755	0.00600394	0.0197575	No orthologs
FBgn0030326	1.14801	-1.49628	9.92386	0.00550718	0.0184201	No orthologs
FBgn0033945	1.14831	2.72364	144.007	4.71e-10	4.49e-08	No orthologs
FBgn0035173	1.15059	6.07173	46.784	3.78e-06	5.61e-05	SLC16A14
FBgn0035049	1.15494	4.8934	38.66	1.19e-05	0.000136987	MMP14 / MMP24
FBgn0033728	1.16203	5.79725	57.644	9.05e-07	1.8e-05	No orthologs
FBgn0032478	1.1636	-1.39735	19.0314	0.000370939	0.00209009	RSPH1
FBgn0031869	1.16612	4.67112	70.837	1.66e-07	5.02e-06	SOGA3
FBgn0261548	1.17071	3.60389	116.295	2.6e-09	1.82e-07	REXO1L1P
FBgn0067102	1.1728	4.88951	471.417	2.06e-14	2.21e-11	UGCG
FBgn0038435	1.17375	1.21435	108.26	4.56e-09	2.83e-07	GUCY1B2 / GUCY1B3
FBgn0032685	1.17405	5.57919	125.877	1.49e-09	1.15e-07	MPO
FBgn0085396	1.17422	1.29488	56.2205	5.88e-07	1.3e-05	SHOX / SHOX2
FBgn0037896	1.17651	5.21576	80.8355	6.51e-08	2.41e-06	CHDH
FBgn0266725	1.17785	-1.18946	10.5366	0.00445953	0.0154854	No orthologs
FBgn0014368	1.17815	-0.794446	18.8755	0.000385985	0.00215279	No orthologs
FBgn0035589	1.17931	3.10992	229.72	9.92e-12	1.8e-09	CHMP2B
FBgn0266866	1.1872	0.211731	16.2371	0.000778728	0.00376688	No orthologs
FBgn0050196	1.18844	-2.22081	10.2474	0.00492321	0.016807	No orthologs
FBgn0034335	1.19495	3.93948	37.8496	1.28e-05	0.000144559	GSTA1 / GSTA2 / GSTA4
FBgn0050101	1.19828	1.78352	107.835	4.71e-09	2.88e-07	GGN / TPRX1
FBgn0051954	1.19831	-1.66755	7.02621	0.0162128	0.0434902	PRSS3 / TMPRSS5
FBgn0027341	1.19947	6.39401	100.015	1.27e-08	6.57e-07	GFPT2
FBgn0035431	1.20294	1.12637	41.473	4.51e-06	6.38e-05	FAM43B / LDLRAP1
FBgn0260479	1.20691	0.278313	21.978	0.000180634	0.0011862	No orthologs
FBgn0034497	1.2087	7.85443	45.7651	4.07e-06	5.91e-05	SLC25A3
FBgn0267126	1.21037	-0.671609	12.3017	0.00249791	0.00975655	No orthologs
FBgn0035280	1.21148	4.29107	34.8283	2.21e-05	0.000222255	ZNF160
FBgn0008635	1.21201	6.46805	357.821	2.26e-13	1.11e-10	COPB1
FBgn0032192	1.21352	0.825216	38.1336	7.69e-06	9.65e-05	NAGA
FBgn0038720	1.21597	5.49364	81.579	6.56e-08	2.41e-06	SLC22A1 / SLC22A2 / SLC22A3
FBgn0259223	1.21612	-0.0126676	24.4739	0.000102485	0.000749589	No orthologs
FBgn0039161	1.2176	4.21451	56.718	8.86e-07	1.77e-05	No orthologs
FBgn0036679	1.21809	-1.01701	13.2298	0.00187007	0.00777685	No orthologs
FBgn0001981	1.22376	-0.878688	15.169	0.0010523	0.00482946	SNAI2
FBgn0024897	1.22689	1.22422	22.4621	0.000168975	0.00112273	NPTX2
FBgn0037933	1.22731	4.6506	28.9625	6.63e-05	0.000531897	HMOX2
FBgn0261385	1.22809	1.97531	18.6277	0.000496368	0.00262547	ANLN
FBgn0030482	1.23195	4.06377	13.119	0.00249572	0.00975441	BCAT1
FBgn0038652	1.23851	4.63486	37.844	1.4e-05	0.000154061	SLC5A6
FBgn0000046	1.24005	7.14818	39.0147	1.23e-05	0.00014035	ACTB
FBgn0265977	1.24301	-1.03003	8.52616	0.00910406	0.0275662	No orthologs
FBgn0035192	1.24492	1.47109	44.3165	2.93e-06	4.63e-05	KCNK18
FBgn0085256	1.24859	2.71355	7.22899	0.0168381	0.0447112	No orthologs
FBgn0000395	1.2516	4.48751	279.436	1.88e-12	5.07e-10	BMPER
FBgn0267277	1.25259	-2.07692	8.21543	0.0102252	0.0302106	No orthologs
FBgn0040383	1.25333	4.50381	20.4328	0.000389047	0.0021653	SLC25A21
FBgn0039479	1.25366	1.16951	16.1314	0.000877403	0.00415414	No orthologs
FBgn0041087	1.25465	3.23675	15.9153	0.00113037	0.00512216	PPAP2A / PPAP2B
FBgn0033043	1.25593	-2.70713	6.74821	0.0181309	0.0473469	No orthologs
FBgn0036436	1.25677	1.54346	25.1708	9.47e-05	0.000702301	TMPRSS3
FBgn0028978	1.25864	3.75556	51.7567	1.63e-06	2.88e-05	TRIB2
FBgn0052137	1.26123	4.61034	294.242	1.21e-12	3.77e-10	CCDC64
FBgn0033633	1.26322	1.12752	66.9928	1.7e-07	5.1e-06	SMYD4
FBgn0040373	1.26485	1.26129	42.4259	3.9e-06	5.71e-05	B3GNT2 / B3GNT3 / B3GNT4 / B3GNT5 / B3GNT7 / B3GNT8 / B3GNT9
FBgn0265140	1.27332	6.35336	193.934	4.09e-11	5.83e-09	ADAM12 / ADAM19
FBgn0025393	1.277	0.161733	35.7095	1.16e-05	0.000133898	No orthologs
FBgn0259164	1.28058	1.97821	81.7828	3.91e-08	1.58e-06	SLC22A1 / SLC22A2 / SLC22A3
FBgn0259977	1.28147	3.17355	36.8702	1.4e-05	0.000154248	DDC
FBgn0029170	1.28244	1.3916	12.6137	0.00256588	0.00994322	No orthologs
FBgn0039485	1.28289	3.50282	70.1865	1.54e-07	4.76e-06	No orthologs
FBgn0036979	1.28373	-1.27213	13.539	0.00170176	0.00720386	No orthologs
FBgn0030912	1.28645	2.80972	83.7541	3.27e-08	1.37e-06	No orthologs
FBgn0036153	1.28802	-1.70723	10.167	0.00506164	0.0172023	ZMPSTE24
FBgn0050108	1.28953	0.275856	44.2432	2.97e-06	4.66e-05	TRIAP1
FBgn0038894	1.29161	-0.148046	26.0975	7.22e-05	0.000571014	No orthologs
FBgn0263006	1.2927	11.0169	52.9628	9.94e-07	1.92e-05	ATP2A1
FBgn0033928	1.29313	1.50781	83.7841	3.26e-08	1.37e-06	No orthologs
FBgn0267326	1.29328	-1.49676	12.7992	0.00213625	0.00865552	SLC6A9
FBgn0033724	1.29409	0.483546	16.8252	0.000662655	0.00331804	LY6D
FBgn0034588	1.29528	6.3579	13.731	0.00214063	0.00866434	GPCPD1
FBgn0039736	1.29545	-1.03641	17.1662	0.000604261	0.00307513	SLC26A11
FBgn0038799	1.29668	4.50666	35.7044	2.04e-05	0.000207798	SLC17A5
FBgn0039500	1.29864	0.946148	41.0893	4.79e-06	6.68e-05	FLNB / FLNC
FBgn0031464	1.30231	3.81319	51.3253	1.81e-06	3.15e-05	DUOX1
FBgn0000451	1.3045	0.876956	25.5159	8.17e-05	0.000623619	No orthologs
FBgn0020637	1.30703	-0.16943	11.9273	0.00281546	0.0107172	No orthologs
FBgn0037539	1.3081	4.33576	711.391	5.53e-16	1.68e-12	UBAP1
FBgn0047095	1.30834	1.69837	24.7321	0.000113834	0.000814958	No orthologs
FBgn0034075	1.30851	6.03812	79.0308	1.03e-07	3.42e-06	ASPH
FBgn0039915	1.31014	6.4436	18.348	0.000655156	0.00328885	SLC6A1
FBgn0050380	1.31491	-0.305923	24.8396	9.46e-05	0.000702301	No orthologs
FBgn0037140	1.31758	3.22292	70.4653	1.45e-07	4.56e-06	SLC22A5
FBgn0004117	1.3202	8.36168	57.6514	8.3e-07	1.7e-05	TPM2 / TPM3
FBgn0032848	1.32352	-0.486122	14.0426	0.00146267	0.00636225	SHCBP1
FBgn0035282	1.33213	0.746094	7.06626	0.0170234	0.0451087	No orthologs
FBgn0037181	1.33478	0.381229	6.77885	0.0189165	0.0489875	No orthologs
FBgn0264695	1.33676	11.4817	67.5213	1.6e-07	4.87e-06	MYH6 / MYH7
FBgn0036781	1.33869	-2.59823	8.81269	0.00819157	0.0253418	No orthologs
FBgn0033283	1.34172	-2.10026	10.247	0.004924	0.016807	No orthologs
FBgn0051105	1.3421	-0.0504174	16.554	0.000713601	0.00350346	ASIC1 / ASIC2 / ASIC3 / ASIC4 / ASIC5 / SCNN1B / SCNN1G
FBgn0031559	1.34826	-0.19503	6.8991	0.0177767	0.0465864	EPPIN-WFDC6
FBgn0034312	1.34962	3.45487	400.752	8.46e-14	6.26e-11	BRCA1 / RING1
FBgn0038986	1.35049	1.65899	18.5108	0.000510295	0.00268089	ELOVL1 / ELOVL4 / ELOVL7
FBgn0261526	1.35543	-1.557	7.91505	0.0114587	0.0331108	No orthologs
FBgn0035279	1.36163	-0.824042	19.5236	0.000327555	0.00189437	ZNF160
FBgn0086348	1.3653	4.4131	38.93	1.25e-05	0.000141944	GSTO1
FBgn0039167	1.3684	1.04873	23.4965	0.000133479	0.000926444	ZNF384
FBgn0038492	1.36887	-2.32689	7.29629	0.0145661	0.0399521	ZCCHC10
FBgn0250871	1.36937	5.93633	123.315	2.75e-09	1.89e-07	No orthologs
FBgn0025838	1.36942	-1.42799	13.5051	0.00171934	0.00726755	YEATS4
FBgn0001321	1.37206	2.09009	33.415	2.18e-05	0.000220253	THBD
FBgn0265705	1.37275	-2.68842	9.70783	0.00594024	0.0196353	No orthologs
FBgn0029839	1.37552	4.34943	85.5151	4.63e-08	1.83e-06	THEM6
FBgn0001218	1.3777	7.98105	120.054	2.52e-09	1.79e-07	HSPA5
FBgn0026268	1.38528	3.66948	87.0031	3.25e-08	1.37e-06	DHRS11
FBgn0265499	1.38633	0.0173049	45.1943	2.58e-06	4.17e-05	No orthologs
FBgn0264834	1.38694	0.41855	32.4063	2.08e-05	0.000211638	No orthologs
FBgn0037174	1.39076	-0.262037	21.5853	0.000198154	0.00127715	No orthologs
FBgn0035798	1.39196	-0.479167	21.3347	0.000210317	0.00133733	FBN3
FBgn0033736	1.39329	-2.91155	7.22155	0.0150021	0.040873	No orthologs
FBgn0037613	1.39382	3.56749	26.684	0.000102228	0.000748172	CKS1B
FBgn0035725	1.39594	0.402046	52.296	9.68e-07	1.9e-05	MIS12
FBgn0053468	1.39984	-1.10891	23.4509	0.000128719	0.000898677	No orthologs
FBgn0036031	1.40098	-1.35615	18.0189	0.000481804	0.0025668	KIAA1841
FBgn0033760	1.40235	2.21551	22.4216	0.000216021	0.00136406	No orthologs
FBgn0040688	1.40677	-0.0620046	22.7931	0.000149509	0.00101681	No orthologs
FBgn0050281	1.41138	-1.44858	12.5949	0.00227718	0.00908642	FIBCD1
FBgn0031209	1.41314	-0.080566	39.4544	6.21e-06	8.1e-05	GRID1
FBgn0266950	1.41384	-1.99726	11.3169	0.00343451	0.0125564	No orthologs
FBgn0040343	1.42033	0.843501	11.7715	0.00329185	0.0121361	No orthologs
FBgn0085249	1.42079	0.848717	45.8051	2.36e-06	3.89e-05	No orthologs
FBgn0051697	1.42098	-1.34345	33.2616	1.78e-05	0.00018554	No orthologs
FBgn0004169	1.42239	8.95965	62.1764	4.77e-07	1.12e-05	TNNT2
FBgn0267635	1.42368	-2.57919	10.8817	0.00396909	0.0141053	No orthologs
FBgn0035557	1.43042	-0.220993	19.6728	0.000315545	0.0018375	No orthologs
FBgn0033597	1.44058	1.05414	23.2746	0.000145166	0.000995293	No orthologs
FBgn0031959	1.44565	2.39386	47.0489	2.6e-06	4.2e-05	AUH
FBgn0033785	1.44932	0.265341	47.9081	1.75e-06	3.06e-05	No orthologs
FBgn0025628	1.45146	5.86434	352.982	2.54e-13	1.2e-10	AIFM3
FBgn0052228	1.45699	-2.36086	8.07529	0.0107811	0.0315456	No orthologs
FBgn0263444	1.45797	-1.86499	8.3604	0.00968388	0.0288979	No orthologs
FBgn0029002	1.45887	2.93614	118.385	2.26e-09	1.65e-07	No orthologs
FBgn0085428	1.45968	0.181339	25.1223	8.9e-05	0.000668039	NOX5
FBgn0039078	1.46796	1.0434	21.5187	0.000222124	0.00138631	ZNF770
FBgn0266864	1.47564	-2.55538	9.55113	0.0062783	0.020428	No orthologs
FBgn0038181	1.47796	8.49244	91.2286	2.72e-08	1.19e-06	SRL
FBgn0029766	1.47895	5.69426	47.7583	4.07e-06	5.91e-05	HRG
FBgn0029596	1.47916	-2.76493	7.3593	0.0142097	0.0391835	No orthologs
FBgn0039128	1.48318	-2.04486	10.5409	0.0044531	0.0154854	MAD2L1BP
FBgn0035791	1.48562	2.14263	27.2554	7.9e-05	0.000607953	CPA2 / CPA4 / CPA5 / CPB2
FBgn0052476	1.49381	-0.304358	23.8999	0.000116382	0.000829183	No orthologs
FBgn0031802	1.49531	-2.50497	8.28471	0.00996238	0.0296043	ASIC4
FBgn0039495	1.49763	3.49674	197.455	3.52e-11	5.08e-09	PRSS48
FBgn0262003	1.50238	0.00717312	17.7664	0.000514917	0.00270063	No orthologs
FBgn0038142	1.50695	-0.418881	8.88158	0.00816891	0.0252849	No orthologs
FBgn0031775	1.50843	2.6085	38.6501	1.09e-05	0.000127766	DHRS11
FBgn0266303	1.50884	-2.73659	7.27314	0.0146996	0.0402436	No orthologs
FBgn0051973	1.50945	6.55853	101.394	1.84e-08	8.76e-07	No orthologs
FBgn0035241	1.51023	1.27098	81.9317	3.86e-08	1.57e-06	No orthologs
FBgn0000667	1.51939	7.75401	87.6573	4.74e-08	1.85e-06	ACTN2
FBgn0034475	1.52188	2.46651	30.4791	4.37e-05	0.000375111	No orthologs
FBgn0267453	1.52217	-2.31196	9.05689	0.00749449	0.0236366	No orthologs
FBgn0032973	1.52246	2.05289	63.1244	2.75e-07	7.37e-06	LIPC / LIPG / LPL / PNLIP / PNLIPRP1 / PNLIPRP2
FBgn0033243	1.52348	-2.60359	13.6109	0.0016651	0.00708235	TCTEX1D4
FBgn0036936	1.52482	-2.5587	7.6064	0.0129038	0.0363453	LRRC56
FBgn0029856	1.5256	2.63911	311.975	7.35e-13	2.8e-10	UBB
FBgn0085194	1.52732	1.77558	30.2206	3.93e-05	0.00034449	No orthologs
FBgn0038762	1.52867	-2.89414	8.9107	0.00790341	0.0246437	SORD
FBgn0085486	1.52944	-1.85832	11.1198	0.003666	0.0132432	C15orf26
FBgn0033234	1.52975	-1.02301	22.674	0.000153657	0.00103965	SLC17A4
FBgn0035943	1.53103	1.12251	41.6164	4.41e-06	6.26e-05	PAOX / SMOX
FBgn0032116	1.5311	2.87938	14.0935	0.0018852	0.007826	CP / HEPH / HEPHL1
FBgn0264562	1.5338	-0.197367	18.7066	0.000403051	0.00222543	NR6A1
FBgn0039666	1.53569	-0.966439	15.4144	0.000981057	0.00455018	No orthologs
FBgn0035575	1.54243	2.45781	10.0515	0.0063224	0.0205369	CPN2
FBgn0002773	1.54308	10.3721	46.2583	3.5e-06	5.31e-05	MYL7
FBgn0263132	1.54992	4.30085	77.8022	1.2e-07	3.91e-06	CHIT1
FBgn0031692	1.55194	8.12777	67.9314	3.26e-07	8.26e-06	CALB1 / CALM1 / CALML3 / CALML5 / CALML6 / CETN1 / CETN2 / CETN3
FBgn0043550	1.55275	-2.20346	10.7877	0.00409637	0.0144663	PRPH2 / ROM1 / TSPAN11
FBgn0039667	1.5549	3.98618	79.3359	9.55e-08	3.23e-06	No orthologs
FBgn0039779	1.55531	-3.03382	7.7063	0.0124147	0.0352955	P4HA3
FBgn0040900	1.5561	0.265705	30.8704	2.78e-05	0.000264308	No orthologs
FBgn0259247	1.55927	5.17925	47.826	4.06e-06	5.91e-05	CP / HEPH / HEPHL1
FBgn0031466	1.56685	-0.816242	22.0776	0.000176468	0.00116272	C1GALT1
FBgn0037742	1.56743	-2.16623	18.7125	0.00040244	0.0022231	PSMC4
FBgn0001253	1.57193	0.865824	16.1214	0.000927261	0.00434497	NID1 / NID2
FBgn0038909	1.5747	-1.02989	33.3954	1.74e-05	0.000182073	No orthologs
FBgn0035949	1.57634	-0.646554	19.2803	0.000348247	0.00199164	No orthologs
FBgn0035425	1.57906	4.71966	183.828	7.61e-11	9.57e-09	PPM1A / PPM1G
FBgn0260011	1.57929	1.71959	20.0646	0.000373729	0.00209948	MEGF8
FBgn0266886	1.5793	-1.76184	18.3284	0.000444424	0.00240093	No orthologs
FBgn0262945	1.58063	-1.06117	24.7705	9.6e-05	0.000709864	No orthologs
FBgn0031629	1.58064	6.18205	145.802	8.79e-10	7.48e-08	No orthologs
FBgn0036880	1.59143	2.02753	54.2597	8.81e-07	1.77e-05	ZNF160
FBgn0030955	1.59651	2.0415	19.7276	0.000421295	0.00230786	COTL1
FBgn0037416	1.59704	1.37392	18.9969	0.000461852	0.00248296	No orthologs
FBgn0001256	1.60002	0.386345	56.941	5.38e-07	1.22e-05	No orthologs
FBgn0086673	1.601	2.93774	17.7398	0.000733447	0.00359043	No orthologs
FBgn0030105	1.60242	-2.33813	12.5065	0.00234136	0.0092979	No orthologs
FBgn0000075	1.60447	2.6177	46.8797	3.15e-06	4.9e-05	DDC
FBgn0262020	1.60451	-3.18538	6.73583	0.0182221	0.0475327	No orthologs
FBgn0037162	1.6048	-3.30317	6.64701	0.0188919	0.0489367	CFAP45
FBgn0034624	1.61055	-0.541101	18.6709	0.000406765	0.0022428	GLIPR1L1
FBgn0039685	1.61366	3.76153	8.20182	0.012016	0.0343389	No orthologs
FBgn0035845	1.61425	-2.65479	8.07126	0.0107975	0.0315704	No orthologs
FBgn0053252	1.61527	-1.8995	19.2177	0.000353809	0.00201274	No orthologs
FBgn0023549	1.61738	4.04912	21.9695	0.000289405	0.00171311	SLC16A12
FBgn0265185	1.61884	-2.54725	10.8807	0.00397046	0.0141059	No orthologs
FBgn0036589	1.61971	3.83845	58.4363	9.49e-07	1.87e-05	No orthologs
FBgn0037879	1.62024	-2.42863	11.9986	0.00275167	0.0105218	GLIPR1L1
FBgn0037064	1.62538	-1.07	12.9212	0.00205675	0.0083822	IMPA1 / IMPA2
FBgn0029837	1.62885	5.45291	29.5132	6.85e-05	0.000545664	TSPAN9
FBgn0036588	1.62975	-1.45541	12.0675	0.00269157	0.0103355	No orthologs
FBgn0259710	1.63016	-1.14537	33.6823	1.65e-05	0.000175089	No orthologs
FBgn0085822	1.63018	-0.392043	7.06597	0.0168482	0.044728	No orthologs
FBgn0030904	1.63224	-2.76727	7.00543	0.0163479	0.0437139	No orthologs
FBgn0034849	1.63978	2.96918	385.562	1.18e-13	7.77e-11	TEX261
FBgn0032803	1.6599	3.15428	46.2777	4.1e-06	5.93e-05	No orthologs
FBgn0038674	1.66353	1.15044	107.623	4.78e-09	2.9e-07	FBXW8
FBgn0034756	1.66442	-0.151335	8.07595	0.011566	0.033315	CYP3A4 / CYP3A43 / CYP3A5 / CYP3A7 / TBXAS1
FBgn0039686	1.67046	1.93378	61.2113	3.83e-07	9.41e-06	No orthologs
FBgn0085317	1.67185	-2.1807	7.91133	0.011475	0.0331255	No orthologs
FBgn0039752	1.67201	-0.144472	23.8177	0.000118538	0.000840494	BAD
FBgn0003382	1.67836	-2.58064	11.0153	0.00379572	0.0136078	No orthologs
FBgn0033190	1.68453	-2.55254	8.46047	0.00932904	0.0280393	GPD2
FBgn0250847	1.68797	0.126069	53.2843	8.52e-07	1.73e-05	LIPC / LIPG / LIPI / LPL
FBgn0051626	1.69949	-0.459283	25.0128	9.11e-05	0.000679347	POU2AF1 / TPRX1
FBgn0014135	1.71591	3.27675	210.523	2.06e-11	3.17e-09	FGF20
FBgn0035427	1.71718	1.78915	58.9735	4.81e-07	1.13e-05	No orthologs
FBgn0037304	1.72536	-0.773864	29.7874	3.42e-05	0.000310226	FAM161A
FBgn0039237	1.7274	-2.79068	6.96526	0.0166128	0.0442323	No orthologs
FBgn0053159	1.72804	-2.07132	13.6841	0.00162866	0.00696895	CTRB2 / PRSS29P
FBgn0031307	1.73636	1.66834	71.6971	1.04e-07	3.45e-06	SLC17A5
FBgn0050045	1.73715	-1.07471	18.4211	0.000433855	0.00235376	No orthologs
FBgn0265059	1.74179	-3.07434	6.75575	0.0180756	0.0472547	No orthologs
FBgn0037995	1.74492	-2.06398	8.27117	0.0100131	0.0297103	ADK
FBgn0034253	1.74896	4.0805	40.9189	1.06e-05	0.000124197	No orthologs
FBgn0000658	1.75078	2.17076	75.6268	8.51e-08	2.99e-06	FJX1
FBgn0034829	1.7582	-1.57745	12.8703	0.00208953	0.00849532	CTR9
FBgn0031468	1.76092	-1.72949	19.8939	0.000298642	0.00175811	C1GALT1
FBgn0039677	1.76845	-3.1625	7.92139	0.011431	0.033055	ASIC1 / ASIC4
FBgn0031926	1.76976	2.71134	79.1738	7.61e-08	2.72e-06	LRP10 / LRP12 / LRP3
FBgn0265638	1.76993	-3.02353	7.12369	0.0155953	0.0421591	No orthologs
FBgn0264711	1.77251	1.12024	57.173	5.23e-07	1.19e-05	ABTB2
FBgn0050339	1.77363	-2.29915	8.50419	0.00917865	0.0277211	CLVS1 / CLVS2 / RLBP1 / TTPA / TTPAL
FBgn0040942	1.77431	2.39921	16.4017	0.00102211	0.00471103	No orthologs
FBgn0032284	1.77558	-2.08327	9.18468	0.00715647	0.0227926	No orthologs
FBgn0000044	1.78004	10.2814	68.3178	2.57e-07	6.94e-06	ACTB
FBgn0036711	1.7815	-2.47497	28.6111	4.31e-05	0.000371448	No orthologs
FBgn0263619	1.7855	0.119654	51.391	1.09e-06	2.07e-05	No orthologs
FBgn0036612	1.7865	-2.72009	10.0588	0.00525475	0.0177363	PRSS42
FBgn0262900	1.78651	-2.47469	11.1311	0.00365226	0.0132055	No orthologs
FBgn0267237	1.79215	-3.24458	7.33538	0.0143438	0.0394431	No orthologs
FBgn0038130	1.79369	4.58128	49.9867	3.25e-06	5.02e-05	SCD
FBgn0002633	1.7942	-2.37002	12.8644	0.00209334	0.00850774	HES6
FBgn0033226	1.79633	6.12545	743.564	3.74e-16	1.68e-12	ABHD4
FBgn0030244	1.80091	1.13097	39.412	7.04e-06	8.96e-05	No orthologs
FBgn0002772	1.80613	8.32615	55.3509	1.57e-06	2.79e-05	MYL1 / MYL3 / MYL4 / MYL6B
FBgn0010222	1.82848	3.46232	41.0406	1e-05	0.000119189	MTHFD2
FBgn0030894	1.84119	4.64231	567.337	4.06e-15	6.01e-12	MVB12A / MVB12B
FBgn0034821	1.8415	-0.376635	42.4993	3.85e-06	5.67e-05	PRRX1
FBgn0267240	1.84937	-1.07429	25.3296	8.51e-05	0.000644109	No orthologs
FBgn0035544	1.85853	5.84235	121.779	5.88e-09	3.46e-07	No orthologs
FBgn0264373	1.85949	-2.75407	9.78355	0.00578425	0.0192221	No orthologs
FBgn0033518	1.86162	3.63253	17.7537	0.00076221	0.00369908	PRDX6
FBgn0016054	1.8655	-0.184098	63.4875	2.5e-07	6.77e-06	CRY1 / CRY2
FBgn0086907	1.86872	-0.898296	33.4769	1.71e-05	0.000180215	CYCS
FBgn0044050	1.87616	3.54986	75.6085	1.65e-07	5e-06	IGF1 / IGF2 / INS
FBgn0023535	1.87737	1.18304	16.3477	0.00096176	0.00446944	ARG2
FBgn0034642	1.87822	-3.29285	8.11392	0.0106245	0.0311569	No orthologs
FBgn0000079	1.88239	1.76011	7.02982	0.0182397	0.0475576	AMY2B
FBgn0031001	1.88599	-1.84537	18.4952	0.000425617	0.00232078	No orthologs
FBgn0038285	1.88818	-2.85674	8.9085	0.00790973	0.0246569	MEP1A
FBgn0250833	1.8901	-1.06432	24.1712	0.000109567	0.000792086	ZNF160
FBgn0039177	1.89677	-2.44047	13.8141	0.00156618	0.00674062	No orthologs
FBgn0026077	1.90742	5.92221	37.9512	1.82e-05	0.00018916	No orthologs
FBgn0003149	1.90821	8.74306	68.0289	3.7e-07	9.18e-06	MYH2 / MYH3 / MYH4 / MYH8
FBgn0263109	1.91836	-0.251527	62.6075	2.76e-07	7.38e-06	RGAG1 / SERPINA13P
FBgn0005655	1.92639	0.0753202	8.38286	0.0105493	0.0309749	PCNA
FBgn0085411	1.93126	-1.46261	13.1505	0.00191614	0.00793771	No orthologs
FBgn0028396	1.93813	5.47503	7.04809	0.0184757	0.048014	No orthologs
FBgn0265356	1.94533	7.06061	77.4961	1.95e-07	5.6e-06	TRIM2
FBgn0033668	1.9454	2.94376	62.8119	5.67e-07	1.27e-05	SMAD2
FBgn0261269	1.94781	2.51129	88.731	3.25e-08	1.37e-06	IGFALS
FBgn0085438	1.95093	1.6855	151.52	3.12e-10	3.32e-08	No orthologs
FBgn0037419	1.95825	-2.94081	7.93062	0.0113909	0.032971	No orthologs
FBgn0032283	1.95891	4.41356	50.9971	2.99e-06	4.69e-05	No orthologs
FBgn0053116	1.97887	5.22131	539.068	6.36e-15	8.36e-12	EPT1
FBgn0266412	1.98222	-3.52059	8.18413	0.0103465	0.0305062	No orthologs
FBgn0033603	1.98531	3.15381	58.0373	1.05e-06	2.01e-05	No orthologs
FBgn0030161	1.99548	-3.13881	17.1003	0.000615084	0.00311279	FADD
FBgn0046756	1.99777	-2.20243	21.4666	0.000203814	0.00130189	No orthologs
FBgn0031881	2.00967	3.43614	375.07	1.5e-13	8.46e-11	SLC25A20
FBgn0030763	2.02408	2.82953	66.1522	3.96e-07	9.6e-06	No orthologs
FBgn0032219	2.02893	-2.72978	12.755	0.00216589	0.00873966	SLC25A29
FBgn0037601	2.03194	1.20487	134.912	7.97e-10	6.93e-08	CYP4A11 / CYP4A22 / CYP4B1 / CYP4F11 / CYP4F12 / CYP4F2 / CYP4V2 / CYP4X1
FBgn0033778	2.03547	1.06214	29.1757	5.09e-05	0.000425463	No orthologs
FBgn0036665	2.03554	2.8522	74.6625	1.62e-07	4.93e-06	No orthologs
FBgn0033667	2.03926	1.18185	40.7255	6.49e-06	8.38e-05	No orthologs
FBgn0024366	2.04012	0.840773	78.9437	5.09e-08	1.96e-06	No orthologs
FBgn0030562	2.04751	3.37124	90.0159	4.68e-08	1.83e-06	PI16
FBgn0032879	2.05511	6.42682	316.145	1.09e-12	3.59e-10	SLC22A1 / SLC22A2 / SLC22A3 / SLC22A5
FBgn0262362	2.0573	-3.30482	10.063	0.005247	0.0177202	No orthologs
FBgn0039817	2.05867	2.89322	109.61	7.21e-09	4.14e-07	SLC46A3
FBgn0038248	2.07159	-1.34216	37.2311	8.94e-06	0.000108397	CEP78
FBgn0040352	2.07266	-2.35415	14.1273	0.00142627	0.00623145	No orthologs
FBgn0265295	2.08126	-2.54249	11.3142	0.00343764	0.0125601	No orthologs
FBgn0037101	2.08621	-2.59559	28.7565	4.19e-05	0.000362664	No orthologs
FBgn0052205	2.08827	-2.66807	17.9516	0.00049039	0.00260316	No orthologs
FBgn0035545	2.08884	-3.07008	12.6875	0.00221205	0.00890466	No orthologs
FBgn0266635	2.09212	-2.16876	18.4876	0.000426459	0.0023243	No orthologs
FBgn0262717	2.09951	3.92948	247.654	6.63e-12	1.31e-09	THBD
FBgn0035496	2.10086	-2.5352	12.9146	0.00206102	0.00838804	PRSS29P / PRSS54 / PRSS55
FBgn0035554	2.10271	-3.39318	11.2713	0.00348663	0.0126803	No orthologs
FBgn0051909	2.10933	-2.0933	17.2164	0.00059616	0.00303684	No orthologs
FBgn0002732	2.12274	-2.42368	21.9409	0.000425028	0.00231984	No orthologs
FBgn0028938	2.12764	0.578337	22.991	0.000176347	0.00116257	GGN / TPRX1
FBgn0039758	2.139	-3.69043	7.57596	0.0130572	0.0366994	HP / HPR / KLK8
FBgn0054046	2.14093	-2.90115	8.30087	0.00990215	0.0294549	No orthologs
FBgn0000527	2.14333	4.58253	50.5217	3.32e-06	5.12e-05	AASDH
FBgn0053172	2.14572	1.67132	223.767	1.24e-11	2.18e-09	WDR6
FBgn0264469	2.14714	-2.96315	10.9437	0.0038875	0.0138779	No orthologs
FBgn0038079	2.1484	1.5753	114.279	2.98e-09	2.02e-07	NINJ1 / NINJ2
FBgn0046875	2.14944	1.33224	25.6646	0.000113449	0.000813192	No orthologs
FBgn0267011	2.15687	-1.7162	34.882	1.34e-05	0.000148768	No orthologs
FBgn0028983	2.15832	3.21066	709.449	5.67e-16	1.68e-12	SERPINB1
FBgn0033731	2.16566	-2.44787	15.2546	0.00102679	0.00472341	No orthologs
FBgn0039297	2.16857	2.37542	89.8818	3.35e-08	1.39e-06	No orthologs
FBgn0039487	2.16936	5.35286	41.0705	1.19e-05	0.000137165	SLC7A6 / SLC7A7
FBgn0035957	2.17071	-1.89618	24.2959	0.000106585	0.000775266	CKMT1A / CKMT2
FBgn0265266	2.17794	0.137018	35.5986	1.2e-05	0.000137801	No orthologs
FBgn0262029	2.18064	0.938438	50.5264	1.41e-06	2.56e-05	MYO15B / MYO16 / PLEKHH3 / SCLT1
FBgn0038353	2.18788	-1.51267	26.3532	6.84e-05	0.000545664	No orthologs
FBgn0052499	2.19003	2.18156	34.8172	2.42e-05	0.00023864	No orthologs
FBgn0261534	2.19387	4.64762	124.017	5.61e-09	3.32e-07	FRRS1
FBgn0038676	2.19613	-1.00263	30.3747	3.05e-05	0.000285046	KCNH3 / KCNH4
FBgn0028855	2.20178	1.11173	8.80621	0.00948071	0.0284301	No orthologs
FBgn0260776	2.20833	-3.45076	7.37068	0.0141464	0.0390728	No orthologs
FBgn0033926	2.21068	6.18235	56.6872	1.76e-06	3.08e-05	No orthologs
FBgn0037129	2.21823	-2.75513	10.4834	0.00454111	0.0157086	No orthologs
FBgn0039482	2.22016	-0.818173	44.6295	2.8e-06	4.45e-05	No orthologs
FBgn0020642	2.22118	0.629313	29.5073	4.46e-05	0.000381091	No orthologs
FBgn0034435	2.24102	-2.21752	13.2147	0.00187872	0.00780459	No orthologs
FBgn0029659	2.24891	-1.67916	13.6195	0.00166076	0.00706795	No orthologs
FBgn0266139	2.2496	-2.3209	12.9838	0.00201729	0.00825059	No orthologs
FBgn0027793	2.25058	-1.69123	21.7834	0.000189088	0.00123011	ECHDC1 / ECHS1
FBgn0052368	2.25085	0.0317883	32.4727	2.2e-05	0.00022184	No orthologs
FBgn0035858	2.25134	-3.0714	16.123	0.000803792	0.0038707	No orthologs
FBgn0042201	2.25757	9.5376	33.8154	3.27e-05	0.000300087	No orthologs
FBgn0035859	2.26533	-2.88268	11.4554	0.00328169	0.01211	No orthologs
FBgn0038070	2.26573	1.34443	27.631	7.66e-05	0.00059395	LIPN
FBgn0003089	2.26751	1.08867	62.1503	3.34e-07	8.42e-06	UST
FBgn0030357	2.28475	3.89903	23.1339	0.000236458	0.00145202	LRRC20
FBgn0038846	2.28687	-2.44786	23.2924	0.000133417	0.000926444	No orthologs
FBgn0003187	2.29162	0.5738	40.3687	6.08e-06	7.99e-05	AVIL / GSN / VIL1 / VILL
FBgn0038629	2.29233	1.43488	49.122	2.28e-06	3.8e-05	No orthologs
FBgn0029662	2.29672	-0.302065	35.6999	1.16e-05	0.000133987	GRXCR1
FBgn0036717	2.29784	-1.49043	17.9172	0.000494842	0.00262091	No orthologs
FBgn0010109	2.31235	-1.59396	46.0505	2.28e-06	3.8e-05	HES1 / HES4
FBgn0062928	2.31268	1.03567	212.805	1.89e-11	2.97e-09	No orthologs
FBgn0035429	2.33683	-1.57193	23.1216	0.000138693	0.000957012	No orthologs
FBgn0039224	2.33901	-1.33011	45.8039	2.36e-06	3.89e-05	No orthologs
FBgn0267166	2.34238	-3.5383	7.26006	0.0147757	0.040405	No orthologs
FBgn0031097	2.34877	3.54007	41.9446	9.96e-06	0.000118387	No orthologs
FBgn0035057	2.35081	-3.08107	8.38123	0.00960879	0.0287632	SAPCD2
FBgn0038455	2.3549	2.17277	153.141	3.35e-10	3.51e-08	No orthologs
FBgn0037166	2.3563	5.34648	16.3104	0.00113203	0.00512774	PPAP2C
FBgn0038074	2.37166	2.36123	8.60794	0.0104538	0.030749	GNMT
FBgn0035056	2.37269	-1.94064	25.4667	8.26e-05	0.000628617	No orthologs
FBgn0039038	2.37595	-0.802487	88.0051	2.25e-08	1.03e-06	SLC9A3R2
FBgn0031918	2.38975	-0.810583	32.5704	2.02e-05	0.000207133	No orthologs
FBgn0267220	2.40462	-3.4092	7.08897	0.0158121	0.0425894	No orthologs
FBgn0037167	2.40851	1.95778	21.8158	0.000293409	0.00173075	PPAP2A
FBgn0036597	2.41208	4.18868	33.1512	3.88e-05	0.000342807	No orthologs
FBgn0024294	2.42296	-2.42492	22.8426	0.000147821	0.0010094	SERPINB3
FBgn0037992	2.42351	-1.08728	46.4658	2.15e-06	3.63e-05	No orthologs
FBgn0036595	2.43391	-0.472126	23.8642	0.000125961	0.000881506	No orthologs
FBgn0052985	2.43763	-2.76908	10.9077	0.00393469	0.0140041	No orthologs
FBgn0032602	2.43763	-1.59145	30.8012	2.81e-05	0.000267162	ASIC1 / ASIC2 / ASIC3 / ASIC4
FBgn0025835	2.44097	1.48399	33.2182	2.99e-05	0.00027992	No orthologs
FBgn0261356	2.45134	-0.92377	66.1185	1.87e-07	5.43e-06	No orthologs
FBgn0040353	2.4515	-2.58828	16.7382	0.000678538	0.00338325	No orthologs
FBgn0041711	2.45638	3.47068	83.8632	1.05e-07	3.47e-06	No orthologs
FBgn0034974	2.45855	3.58987	73.1995	2.9e-07	7.63e-06	No orthologs
FBgn0036044	2.45858	-0.681738	21.5211	0.000214402	0.00135601	LIMS2 / LIMS3 / LIMS3L
FBgn0085819	2.47599	1.69895	7.51574	0.0153262	0.041574	No orthologs
FBgn0011706	2.4812	0.450674	51.0869	1.22e-06	2.26e-05	RIN1
FBgn0085404	2.49715	1.07013	257.221	3.81e-12	8.35e-10	No orthologs
FBgn0044048	2.49942	2.80686	87.2345	6.54e-08	2.41e-06	INS-IGF2
FBgn0036945	2.50129	3.30002	294.806	1.46e-12	4.2e-10	No orthologs
FBgn0033725	2.5016	-2.14977	29.5314	3.59e-05	0.000323626	No orthologs
FBgn0034157	2.5028	1.60179	74.4333	1.29e-07	4.16e-06	No orthologs
FBgn0039481	2.50353	4.13201	36.6023	2.28e-05	0.000227112	No orthologs
FBgn0010423	2.52284	0.0696903	55.491	6.44e-07	1.38e-05	CALB1 / CALM1 / CALML3 / CALML5 / CALML6 / CETN1 / CETN2 / CETN3
FBgn0032805	2.52485	0.790668	143.633	4.81e-10	4.55e-08	CYB561D1 / CYB561D2
FBgn0035398	2.53067	3.5257	41.8558	1.04e-05	0.000122378	CHIA
FBgn0037151	2.53334	0.819879	61.3079	3.79e-07	9.35e-06	DNAJB3 / DNAJB8
FBgn0267585	2.54073	-1.45856	21.8522	0.00018605	0.00121637	No orthologs
FBgn0035468	2.54131	-1.33505	47.3121	1.9e-06	3.27e-05	No orthologs
FBgn0038088	2.5439	5.17257	515.807	1.09e-14	1.29e-11	CAPSL
FBgn0261341	2.55006	5.54346	49.5801	4.12e-06	5.95e-05	No orthologs
FBgn0040496	2.55564	0.502785	29.7757	4.54e-05	0.000386133	No orthologs
FBgn0045479	2.56334	-1.69854	40.2343	5.48e-06	7.36e-05	No orthologs
FBgn0022770	2.56439	2.5297	68.4646	3.69e-07	9.17e-06	No orthologs
FBgn0038468	2.56665	-3.2912	8.83028	0.00813897	0.0252253	COL10A1 / COL20A1 / COL21A1 / COL27A1 / COL4A3 / COL4A5 / COL5A3 / COL6A1 / COL8A1 / COL8A2 / COL9A1 / MSR1 / OTOL1 / SCARA5
FBgn0034356	2.56731	0.844855	47.8444	2.28e-06	3.8e-05	PCK1 / PCK2
FBgn0038180	2.57576	2.40897	27.4831	9.81e-05	0.000722916	CHIT1
FBgn0037590	2.58355	-3.39743	8.98373	0.00769608	0.02415	No orthologs
FBgn0054038	2.58556	-2.71157	14.7745	0.00117925	0.00530103	No orthologs
FBgn0034030	2.59176	1.11573	50.6563	1.84e-06	3.17e-05	No orthologs
FBgn0002564	2.5964	-1.29696	23.3937	0.000130393	0.000907685	No orthologs
FBgn0030114	2.60464	5.16419	40.1946	1.4e-05	0.000154061	KLHL5
FBgn0266406	2.60959	2.62011	14.543	0.00173099	0.00730898	No orthologs
FBgn0052074	2.61566	-2.90545	9.47613	0.00715751	0.0227926	No orthologs
FBgn0034487	2.63348	0.267786	136.095	7.43e-10	6.66e-08	EFHC2
FBgn0030981	2.63618	-2.31054	18.6426	0.00040974	0.00225605	No orthologs
FBgn0260932	2.64024	-3.21974	16.5936	0.000705887	0.00348145	DXO
FBgn0034391	2.64188	2.92252	38.2371	1.69e-05	0.000178499	POSTN / TGFBI
FBgn0266709	2.67156	-2.87554	13.5762	0.00168267	0.00713805	ZMYND10
FBgn0039719	2.68374	0.695259	65.8389	2.1e-07	5.94e-06	No orthologs
FBgn0036363	2.70177	-3.38123	10.4738	0.00455596	0.0157323	No orthologs
FBgn0037127	2.70609	-2.46788	19.5892	0.000322218	0.00186899	No orthologs
FBgn0040795	2.71228	-1.59985	23.3634	0.000131289	0.000912587	No orthologs
FBgn0262794	2.71269	-0.824734	14.6896	0.0013511	0.00595139	No orthologs
FBgn0037972	2.73269	-2.25123	21.2069	0.000216843	0.00136461	No orthologs
FBgn0260653	2.73345	5.32897	49.1934	4.37e-06	6.22e-05	No orthologs
FBgn0034251	2.75512	-2.20928	18.4703	0.000428374	0.00233259	NDUFV1
FBgn0024989	2.76417	2.61608	38.0129	1.73e-05	0.000181522	No orthologs
FBgn0031451	2.77618	-3.46578	10.1376	0.00511332	0.0173431	PGK1 / PGK2
FBgn0015351	2.79765	2.24965	302.626	9.54e-13	3.22e-10	METTL4
FBgn0020506	2.81414	-3.32882	9.47957	0.00643981	0.0208553	AMY1C / AMY2A
FBgn0031942	2.85478	9.18986	30.8144	5.73e-05	0.000471586	No orthologs
FBgn0030148	2.85574	-3.14908	7.99316	0.0111226	0.0323528	PTPN9
FBgn0058198	2.85676	3.89168	72.8645	3.47e-07	8.69e-06	No orthologs
FBgn0035844	2.85855	2.59825	37.8281	1.8e-05	0.000187008	No orthologs
FBgn0250862	2.86617	-0.0340901	75.8759	6.83e-08	2.49e-06	PLA2G3
FBgn0085224	2.86958	0.860989	216.529	1.63e-11	2.68e-09	METTL6
FBgn0037067	2.88336	-2.49138	15.3881	0.000988432	0.004579	No orthologs
FBgn0262484	2.89118	-2.48452	32.4294	2.07e-05	0.000211106	No orthologs
FBgn0027600	2.89376	2.77642	50.6321	3.22e-06	4.98e-05	No orthologs
FBgn0037503	2.91605	-2.77547	17.1083	0.000613764	0.00311011	No orthologs
FBgn0266241	2.92453	-3.35718	12.6147	0.00226309	0.00904546	No orthologs
FBgn0039728	2.92578	2.02073	60.1082	8.84e-07	1.77e-05	IGFALS
FBgn0033041	2.95941	-2.30575	19.0356	0.000370542	0.00208984	No orthologs
FBgn0015010	2.96014	-0.215355	15.9255	0.00105828	0.00484939	GLIPR1L1
FBgn0030544	2.96929	-3.02654	15.0268	0.00109619	0.00499794	No orthologs
FBgn0039851	2.97498	-2.51687	50.0941	1.3e-06	2.38e-05	No orthologs
FBgn0037128	2.97704	-3.04642	11.3102	0.00344213	0.0125636	No orthologs
FBgn0267113	2.98333	-1.74513	27.1859	5.75e-05	0.000473173	No orthologs
FBgn0040553	2.98348	-2.09507	25.3149	8.53e-05	0.000645733	No orthologs
FBgn0033443	2.98363	2.08668	209.099	2.8e-11	4.14e-09	SLC6A9
FBgn0002531	2.98395	-1.51619	38.822	6.87e-06	8.8e-05	No orthologs
FBgn0033869	2.98764	1.0563	56.9077	9.14e-07	1.81e-05	No orthologs
FBgn0004191	3.00057	0.446787	57.8094	5.72e-07	1.27e-05	No orthologs
FBgn0039805	3.00271	5.71223	32.3463	4.73e-05	0.000399533	No orthologs
FBgn0042627	3.00278	1.87544	22.9208	0.000239748	0.00146537	FASN
FBgn0040637	3.01753	6.53394	48.2909	5.02e-06	6.87e-05	LOR
FBgn0039027	3.03615	-1.04108	20.2358	0.000306679	0.00179648	GGN / TPRX1
FBgn0031747	3.03725	-3.02876	38.4487	7.31e-06	9.26e-05	No orthologs
FBgn0010385	3.05264	1.69729	7.81305	0.0138402	0.0384244	No orthologs
FBgn0035522	3.06668	-2.33926	26.6188	6.47e-05	0.000521091	ABI3BP / FNDC1
FBgn0034499	3.07894	-3.14793	20.0525	0.000287135	0.00170394	No orthologs
FBgn0046879	3.09167	-0.651491	65.1807	2.07e-07	5.88e-06	No orthologs
FBgn0040359	3.09509	0.535621	46.2111	3.18e-06	4.93e-05	No orthologs
FBgn0003065	3.1112	-2.60627	14.9869	0.0011089	0.00504738	No orthologs
FBgn0267115	3.13637	-3.23149	11.7273	0.00300335	0.0112918	No orthologs
FBgn0052160	3.13643	-3.33951	16.042	0.000822111	0.00394287	No orthologs
FBgn0031940	3.19187	7.45072	21.237	0.000372854	0.00209616	No orthologs
FBgn0038405	3.19304	2.99808	30.3175	6.27e-05	0.000509345	No orthologs
FBgn0000279	3.21202	-0.762456	7.15215	0.0170803	0.0452224	No orthologs
FBgn0050091	3.22639	-2.52774	9.67286	0.00618624	0.0202168	CMA1 / CTSG / GZMB / GZMH
FBgn0040601	3.2281	-0.506349	35.5108	1.38e-05	0.000152348	No orthologs
FBgn0050489	3.24779	-0.794808	20.5372	0.00030358	0.00178274	CYP27A1
FBgn0035582	3.25599	-1.02522	21.2813	0.00023935	0.00146464	No orthologs
FBgn0034272	3.2687	-3.53077	9.04975	0.00751392	0.023679	GRIA1 / GRIA2 / GRIA3 / GRIA4
FBgn0037832	3.28874	-0.869777	57.9173	4.78e-07	1.12e-05	No orthologs
FBgn0036603	3.3377	-1.56177	57.9647	4.75e-07	1.12e-05	No orthologs
FBgn0042179	3.34262	-0.639613	146.394	4.12e-10	4.17e-08	UGT1A3 / UGT2B11 / UGT2B28
FBgn0051606	3.35507	-2.57323	22.6088	0.000155984	0.00105158	No orthologs
FBgn0267112	3.37094	-2.76035	26.3499	6.85e-05	0.000545664	No orthologs
FBgn0036585	3.37621	1.7336	49.6303	3.37e-06	5.15e-05	No orthologs
FBgn0002562	3.37727	-2.24524	11.2742	0.00375058	0.0134911	No orthologs
FBgn0036605	3.42724	-1.43615	30.9469	2.75e-05	0.000262921	No orthologs
FBgn0003996	3.44353	7.98206	462.741	7.81e-14	6.16e-11	ABCG2
FBgn0266899	3.44409	-3.37001	6.75979	0.018046	0.0471878	No orthologs
FBgn0038083	3.44886	3.34102	7.23362	0.0172511	0.0456133	UGT1A3 / UGT2B11 / UGT2B28 / UGT3A1 / UGT3A2
FBgn0016675	3.46499	-1.683	42.2046	4.03e-06	5.89e-05	CLEC4D
FBgn0037217	3.48366	1.73307	179.772	1.31e-10	1.55e-08	No orthologs
FBgn0036985	3.48504	1.68697	106.264	1.19e-08	6.21e-07	MAP6 / MAP6D1
FBgn0261395	3.53104	-2.51304	27.6299	5.25e-05	0.000436969	PSMA4
FBgn0036956	3.54746	-3.19067	41.2188	4.69e-06	6.59e-05	No orthologs
FBgn0085241	3.5631	-1.22607	25.7826	8.88e-05	0.000667518	No orthologs
FBgn0034856	3.57057	1.90158	30.8941	5.5e-05	0.000455193	No orthologs
FBgn0002869	3.5723	-2.44939	36.3549	1.04e-05	0.000122163	MT1B / MT1E / MT1F / MT1G / MT1M / MT1X
FBgn0038838	3.57553	-3.67243	9.68432	0.00598963	0.0197379	No orthologs
FBgn0037665	3.59197	-2.97812	22.6852	0.000153261	0.00103783	SULT1C2 / SULT1C4
FBgn0261292	3.59707	-2.99197	24.287	0.000106796	0.000776324	No orthologs
FBgn0050098	3.60529	-2.3993	14.8531	0.00115265	0.00520518	No orthologs
FBgn0031726	3.62165	-1.52713	52.1988	9.81e-07	1.91e-05	CYP3A4 / CYP3A43 / CYP3A5 / CYP3A7 / TBXAS1
FBgn0043575	3.63879	0.545582	7.31989	0.0164049	0.0438266	PGLYRP1
FBgn0040104	3.65603	-2.38655	28.7814	4.17e-05	0.000361166	SFTPA1 / SFTPA2
FBgn0053093	3.65644	-2.56742	22.8276	0.000201985	0.00129478	No orthologs
FBgn0085234	3.6893	-2.75136	27.9928	4.88e-05	0.000409833	No orthologs
FBgn0035553	3.69259	2.79004	30.1077	6.54e-05	0.000526205	No orthologs
FBgn0038511	3.69373	-0.180141	31.7587	3.34e-05	0.000304573	EPX / TPO
FBgn0001311	3.70201	3.68385	35.3192	2.93e-05	0.000275298	HAS1 / HAS2 / HAS3
FBgn0027527	3.71528	-2.9528	19.2821	0.00034809	0.00199164	No orthologs
FBgn0044812	3.72008	4.75104	12.4679	0.00318828	0.011839	No orthologs
FBgn0032538	3.75924	5.99178	45.043	7.98e-06	9.93e-05	GGN / TPRX1
FBgn0033307	3.76376	-1.24646	21.0898	0.000262445	0.0015772	No orthologs
FBgn0040609	3.77521	2.32908	143.244	1.86e-09	1.4e-07	No orthologs
FBgn0085276	3.83409	-1.98294	34.3768	1.46e-05	0.000158562	No orthologs
FBgn0030653	3.86308	0.171085	37.2461	1.43e-05	0.000156393	ASRGL1
FBgn0020765	3.89345	0.559971	38.874	1.18e-05	0.000136097	No orthologs
FBgn0035022	3.89399	3.7735	41.3228	1.24e-05	0.000141594	No orthologs
FBgn0028544	3.91295	5.87954	25.3405	0.000166654	0.00111294	ZNF512B
FBgn0038315	3.91525	-1.44676	75.3037	7.22e-08	2.6e-06	ASGR1 / CLEC4F
FBgn0014454	3.95515	6.37657	20.2393	0.000465263	0.0024978	No orthologs
FBgn0039818	3.98018	-0.27515	133.805	8.52e-10	7.3e-08	ADGRG7
FBgn0038001	4.02071	-3.02656	19.0269	0.000371365	0.00209149	CELA2A / CELA2B / CELA3A / CELA3B / CTRB1 / CTRB2 / CTRC / CTRL / OVCH1 / PRTN3
FBgn0085232	4.03491	-3.11939	15.716	0.000900748	0.00424597	No orthologs
FBgn0000092	4.03816	1.37342	40.8316	1.11e-05	0.000129204	No orthologs
FBgn0033308	4.08323	6.31457	23.6997	0.000228203	0.00141315	No orthologs
FBgn0028583	4.09268	2.25279	25.9174	0.000138659	0.000957012	No orthologs
FBgn0050371	4.12288	-2.82327	24.4322	0.00010343	0.000755101	ST14 / TMPRSS7
FBgn0267461	4.1349	-2.75324	33.5912	1.68e-05	0.000177337	No orthologs
FBgn0031031	4.14835	-2.30132	22.2557	0.000180337	0.00118491	No orthologs
FBgn0036607	4.18354	-1.77462	37.7414	8.21e-06	0.000101435	No orthologs
FBgn0040699	4.19812	-1.8903	27.051	6.42e-05	0.000518316	No orthologs
FBgn0038958	4.22151	-1.48739	70.0521	1.23e-07	3.98e-06	No orthologs
FBgn0267116	4.25158	-1.96053	38.9409	6.74e-06	8.67e-05	No orthologs
FBgn0052185	4.25374	-0.79572	12.0582	0.00330235	0.0121711	No orthologs
FBgn0031169	4.26736	0.0656622	178.798	8.03e-11	9.99e-09	ABCA4
FBgn0039228	4.28363	-2.90782	25.7642	7.75e-05	0.000599497	TTC12
FBgn0264352	4.28436	-2.92084	38.5192	7.22e-06	9.16e-05	No orthologs
FBgn0004777	4.37291	0.928583	125.091	2.54e-09	1.79e-07	ZNF160
FBgn0039788	4.37733	-1.6647	29.1693	4.31e-05	0.000371488	PSMC5
FBgn0036881	4.40398	3.53605	43.3681	9.54e-06	0.000113937	ZNF160
FBgn0083974	4.41229	0.279477	73.7199	1.41e-07	4.44e-06	No orthologs
FBgn0029573	4.41728	-0.51152	33.5122	2.48e-05	0.000243466	No orthologs
FBgn0038819	4.43249	3.12287	47.128	5.74e-06	7.64e-05	No orthologs
FBgn0005664	4.47134	5.51544	38.0223	2.11e-05	0.000214587	ZNF160
FBgn0001258	4.56301	4.37649	445.795	3.12e-13	1.41e-10	LDHA / LDHB
FBgn0038000	4.5736	-3.62824	9.04725	0.00829608	0.0255781	ROPN1 / ROPN1B / ROPN1L
FBgn0266039	4.57408	-3.19948	34.6413	3.85e-05	0.000340877	No orthologs
FBgn0037083	4.57995	-2.13282	148.222	3.73e-10	3.87e-08	ALPP
FBgn0259917	4.58269	-3.72717	9.78349	0.00735628	0.0232977	No orthologs
FBgn0085356	4.59032	3.90866	63.528	9.81e-07	1.91e-05	KRTAP5-1
FBgn0263747	4.70038	0.0429851	140.416	5.78e-10	5.3e-08	ABCA10 / ABCA5 / ABCA6 / ABCA8 / ABCA9 / ABCB5
FBgn0035548	4.72184	-0.562991	33.0498	2.7e-05	0.000259316	No orthologs
FBgn0038714	4.75922	-1.8153	48.0289	1.72e-06	3.02e-05	ZNF160
FBgn0039480	4.77442	2.90358	33.4793	3.91e-05	0.000343661	No orthologs
FBgn0047205	4.82087	-2.08981	45.4808	2.47e-06	4.04e-05	No orthologs
FBgn0002440	4.8726	-0.164515	32.167	3.57e-05	0.000321792	No orthologs
FBgn0032535	4.89549	-2.23012	46.4288	2.16e-06	3.64e-05	ACE
FBgn0265715	4.96701	-2.9287	56.4122	1.2e-06	2.22e-05	No orthologs
FBgn0036323	5.01521	-0.330473	31.0959	4.21e-05	0.000364406	EXOG
FBgn0033271	5.05756	-2.3746	20.0013	0.000328647	0.00189941	C1GALT1
FBgn0040794	5.05847	0.620252	40.3984	1.12e-05	0.000129819	No orthologs
FBgn0004577	5.06078	2.06911	24.0715	0.000202226	0.00129493	PXDN / PXDNL
FBgn0000640	5.06364	-2.02532	21.0488	0.000267246	0.00160199	HPGD
FBgn0030394	5.14085	-1.34452	36.7607	1.13e-05	0.000130708	No orthologs
FBgn0000639	5.14726	-0.755426	42.914	5.26e-06	7.11e-05	No orthologs
FBgn0035281	5.21127	4.49196	35.4913	3.06e-05	0.000285532	ZNF160
FBgn0004783	5.26065	0.923125	59.0865	1.08e-06	2.06e-05	ZNF160
FBgn0265577	5.39431	1.08458	19.4427	0.000520102	0.00272299	No orthologs
FBgn0053497	5.42123	-2.79867	56.8117	5.47e-07	1.24e-05	DYNC1I1
FBgn0053542	5.51003	-1.21054	184.93	6.07e-11	7.98e-09	No orthologs
FBgn0004780	5.55078	-0.576319	31.7307	3.69e-05	0.000329313	ZNF160
FBgn0000564	5.55109	0.886531	92.8809	3.14e-08	1.33e-06	No orthologs
FBgn0028872	5.59117	0.932776	619.158	1.88e-15	3.75e-12	ELFN1 / ELFN2 / TRIL
FBgn0036879	5.59138	-1.12186	51.0361	1.33e-06	2.43e-05	ZNF160
FBgn0036599	5.62245	3.10204	25.832	0.000150643	0.00102347	No orthologs
FBgn0004781	5.6683	-3.08895	18.0136	0.000855659	0.00407238	ZNF160
FBgn0051798	5.6895	-2.26597	89.0375	5.8e-08	2.19e-06	No orthologs
FBgn0004782	5.83245	0.969793	44.6818	6.8e-06	8.71e-05	ZNF160
FBgn0266822	5.85471	1.50816	432.651	4.35e-14	3.96e-11	No orthologs
FBgn0262811	5.98168	-2.47192	52.6445	2.6e-05	0.000252474	No orthologs
FBgn0032143	5.99987	-1.34009	22.5467	0.000211567	0.00134166	CPA4
FBgn0035546	6.00021	-0.0384601	31.5979	4.36e-05	0.000374296	No orthologs
FBgn0000277	6.06272	-1.66201	22.7474	0.000285377	0.00169436	No orthologs
FBgn0036590	6.18912	0.479264	20.972	0.00036409	0.00206132	No orthologs
FBgn0051600	6.19845	-3.11014	31.4302	0.00011145	0.000800624	No orthologs
FBgn0034828	6.322	-0.62596	40.4911	8.68e-06	0.000106077	No orthologs
FBgn0036601	6.35774	-1.24538	29.3934	5.25e-05	0.000436969	No orthologs
FBgn0051157	6.37319	0.309543	158.768	2.2e-10	2.5e-08	No orthologs
FBgn0267659	6.39128	-3.01542	30.2585	7.61e-05	0.000591924	No orthologs
FBgn0036606	6.42671	-3.67204	18.4453	0.00054933	0.00284953	No orthologs
FBgn0036600	6.48086	3.17113	38.3318	1.99e-05	0.000204366	No orthologs
FBgn0051614	6.56365	-3.52382	28.5365	6.47e-05	0.000521091	No orthologs
FBgn0264267	6.62614	0.0686041	310.653	7.62e-13	2.82e-10	No orthologs
FBgn0038645	6.6791	-0.864025	23.4933	0.000187749	0.00122469	No orthologs
FBgn0030829	6.83392	0.920256	24.8622	0.000166837	0.00111354	No orthologs
FBgn0030830	6.86081	5.72448	35.4867	3.09e-05	0.000287493	LOR
FBgn0036602	7.03766	-0.957035	31.0253	4.12e-05	0.000358189	No orthologs
FBgn0260475	7.22124	-3.03396	45.1356	4.78e-06	6.68e-05	GNS
FBgn0035510	7.22266	1.16683	53.9454	2.32e-06	3.85e-05	ZNF160
FBgn0001217	7.49063	1.63164	607.728	2.22e-15	3.75e-12	HSPA1A
FBgn0263762	8.3383	-1.36902	28.6508	0.000100668	0.000737217	No orthologs
FBgn0058469	9.66409	2.48058	472.855	1.29e-12	3.92e-10	No orthologs
FBgn0053503	9.86326	-1.15201	83.3302	2.37e-05	0.000234429	CYP24A1 / CYP27A1
FBgn0052823	10.4897	-1.00873	205.007	1.4e-10	1.64e-08	DYNCH1I1 / DYNCH1I2
FBgn0038879	11.1285	-0.278518	45.0505	1.11e-05	0.000128648	No orthologs
FBgn0032505	11.2769	2.94151	34.1771	3.76e-05	0.000334329	No orthologs

## Sheet: CORO1A knockdown
Fly_gene	logFC	logCPM	F	PValue	FDR	DIOPT_Human_orthologs
FBgn0051865	-4.76293	-1.95626	58.1502	2.28e-06	0.000226317	TADA1
FBgn0267617	-3.62286	-3.47678	9.83763	0.00567565	0.0360311	No orthologs
FBgn0028519	-3.25929	2.07592	10.6766	0.00532147	0.0344325	ACSBG2
FBgn0037975	-3.22977	2.5117	80.0673	1.45e-07	3.91e-05	KCNAB1
FBgn0010241	-3.16697	0.201549	24.9394	0.000128267	0.0026819	ABCB1
FBgn0051776	-2.92621	-1.12641	89.9071	1.91e-08	7.8e-06	GALNT10 / GALNTL6
FBgn0052643	-2.91698	-3.59503	11.7002	0.00302987	0.0234364	No orthologs
FBgn0266413	-2.68589	-3.18303	10.2976	0.00483903	0.0321745	No orthologs
FBgn0263746	-2.40234	-1.44102	50.0281	1.31e-06	0.000173919	No orthologs
FBgn0086038	-2.39903	-3.3826	11.9362	0.00280738	0.0222846	No orthologs
FBgn0061356	-2.38849	4.4764	28.2883	8.93e-05	0.0021259	HAO1
FBgn0051860	-2.33702	1.89449	143.023	4.98e-10	4.53e-07	SLC30A3
FBgn0051956	-2.28741	-1.09792	37.5566	8.46e-06	0.000479991	GALNT10
FBgn0034486	-2.27599	-1.60452	17.6474	0.000531387	0.00727763	No orthologs
FBgn0083945	-2.24906	-1.38027	19.3939	0.000338412	0.00540864	No orthologs
FBgn0053307	-2.21095	2.94791	21.3316	0.000336981	0.00540864	No orthologs
FBgn0034437	-2.20473	-1.87477	28.9023	4.07e-05	0.00123609	ERMP1
FBgn0042127	-2.14668	-1.09796	33.8972	1.59e-05	0.000678807	NUPL2
FBgn0050431	-2.14093	2.55384	40.5663	1.01e-05	0.000526411	ZBTB14 / ZNF425 / ZNF664 / ZNF786
FBgn0267161	-2.13348	3.58493	15.2648	0.00143519	0.0139904	No orthologs
FBgn0263766	-2.12603	0.570994	44.2386	2.99e-06	0.000272295	No orthologs
FBgn0034276	-2.12518	2.20329	10.6756	0.0052413	0.0341161	SARDH
FBgn0033158	-2.09452	-0.80995	25.2184	8.71e-05	0.00209698	No orthologs
FBgn0028526	-2.01414	6.93136	28.5409	8.46e-05	0.00205027	No orthologs
FBgn0005670	-1.98094	0.127972	19.0233	0.000398458	0.00606507	CYP4X1
FBgn0000078	-1.96873	2.65922	12.2494	0.0032482	0.0243168	AMY2B
FBgn0267614	-1.95598	-3.12718	10.5814	0.00439218	0.0301663	No orthologs
FBgn0038292	-1.90394	-2.26539	14.0132	0.00147556	0.0142683	No orthologs
FBgn0033366	-1.88236	3.68551	20.4718	0.00040603	0.00616446	TMEM27
FBgn0039073	-1.88073	2.09829	9.76141	0.00698342	0.0412795	CPA2
FBgn0033170	-1.86076	4.05	58.9284	1.06e-06	0.000152938	PLA2G3
FBgn0266042	-1.85663	-3.01106	9.54112	0.00630061	0.0387707	No orthologs
FBgn0026565	-1.85455	2.65582	33.8418	2.82e-05	0.000965401	ASS1
FBgn0033110	-1.84983	-1.19187	17.5508	0.000545197	0.00735239	No orthologs
FBgn0031538	-1.84561	4.85043	27.7299	9.6e-05	0.00223876	No orthologs
FBgn0040733	-1.84539	5.84062	32.0996	4.54e-05	0.00130856	No orthologs
FBgn0042129	-1.84316	0.692159	10.3488	0.0054052	0.0348568	No orthologs
FBgn0053192	-1.83268	-1.20123	11.6869	0.003043	0.0234919	No orthologs
FBgn0265813	-1.81815	-2.50121	10.1484	0.00509414	0.0333884	No orthologs
FBgn0040735	-1.81421	4.79439	26.6502	0.000116924	0.00252346	No orthologs
FBgn0039611	-1.81189	3.8448	22.5481	0.000258883	0.00443741	MME
FBgn0040732	-1.8109	4.43578	20.1255	0.000441879	0.00644911	No orthologs
FBgn0038516	-1.79145	4.30989	29.9938	6.24e-05	0.00164306	PYCR1
FBgn0085485	-1.78675	-1.9905	9.09258	0.00739832	0.0430398	No orthologs
FBgn0260766	-1.78616	-3.18312	8.68813	0.00857499	0.047413	GLIPR1 / GLIPR1L2 / GLIPR2
FBgn0034140	-1.77878	4.52406	23.5919	0.000210916	0.00384699	No orthologs
FBgn0033139	-1.77797	0.235564	28.6761	4.25e-05	0.00125896	ROM1
FBgn0030157	-1.77337	4.29151	21.2905	0.000339956	0.00541139	No orthologs
FBgn0064237	-1.7697	3.25895	14.9705	0.00152127	0.0145921	CHIT1
FBgn0259713	-1.76308	-0.726403	9.56838	0.00640914	0.0392751	ZNF160
FBgn0032770	-1.73447	1.59436	20.7182	0.000324139	0.00524981	No orthologs
FBgn0026058	-1.7299	-2.57212	11.3916	0.00335119	0.0248493	UNCX
FBgn0262569	-1.7238	-2.19343	9.58076	0.00621275	0.0383682	No orthologs
FBgn0031860	-1.71004	3.02802	16.4741	0.00102198	0.0110283	DAO
FBgn0034331	-1.7058	5.92861	34.6783	2.93e-05	0.0009786	No orthologs
FBgn0037727	-1.70502	2.37616	27.3249	8.6e-05	0.00208019	KEL
FBgn0037090	-1.70429	3.0574	17.0685	0.000881149	0.00990277	CES4A / CES5A
FBgn0032287	-1.69366	3.7568	14.0009	0.00198966	0.0175959	AMT
FBgn0040256	-1.68262	4.53163	145.355	7.65e-10	6.04e-07	UGT1A3
FBgn0000406	-1.67006	7.48452	17.9286	0.000734295	0.00886174	FADS1 / FADS2 / FADS2P1 / FADS3
FBgn0026878	-1.66856	0.240293	18.695	0.000424072	0.00628509	TTC3
FBgn0264874	-1.66344	0.572704	31.9075	2.28e-05	0.000849723	No orthologs
FBgn0020513	-1.65955	6.71355	21.4039	0.000335926	0.00540544	PAICS
FBgn0266145	-1.65473	-0.525351	35.1699	1.27e-05	0.000600254	No orthologs
FBgn0001187	-1.64939	4.98188	25.8909	0.000132896	0.00273637	GCK
FBgn0033020	-1.6389	-2.1169	20.7979	0.000239279	0.00424281	COX4I1
FBgn0039629	-1.63413	3.13872	41.5829	7.92e-06	0.000466981	TMPRSS12
FBgn0037396	-1.63397	1.59091	9.96279	0.00637727	0.0391335	No orthologs
FBgn0034166	-1.63348	1.93253	36.1816	1.47e-05	0.000644975	LIPC
FBgn0265938	-1.63094	-2.51099	13.6465	0.00164726	0.015462	No orthologs
FBgn0003965	-1.62569	3.44308	31.5419	4.36e-05	0.00127216	TDO2
FBgn0039031	-1.62145	4.37558	24.9328	0.000157801	0.00309505	No orthologs
FBgn0039609	-1.62109	-1.41736	17.7357	0.000519109	0.00716704	PHEX
FBgn0085732	-1.61755	1.74433	171.893	1.11e-10	1.88e-07	No orthologs
FBgn0032076	-1.61304	4.09796	12.9956	0.00263946	0.0214992	ASL
FBgn0050083	-1.61271	0.917737	21.7035	0.000221123	0.00399271	CMA1 / CTSG / F12 / GZMB / GZMH
FBgn0039022	-1.6107	2.03792	26.0888	0.000101635	0.00232952	KEL / MME / MMEL1 / PHEX
FBgn0052695	-1.60981	2.94533	24.2669	0.000167548	0.00324851	No orthologs
FBgn0028956	-1.5955	0.576426	71.9474	1.01e-07	3.06e-05	ADGRG7
FBgn0020385	-1.59098	6.42529	17.2373	0.000871726	0.00986565	MTHFD1
FBgn0033820	-1.58855	8.17536	20.1214	0.000433975	0.00637575	No orthologs
FBgn0029990	-1.58666	9.17406	13.9011	0.00202763	0.0178202	No orthologs
FBgn0262838	-1.58114	1.2667	12.0573	0.00314578	0.0239261	No orthologs
FBgn0036080	-1.58007	-1.10659	9.95848	0.00544113	0.0349931	No orthologs
FBgn0033439	-1.57556	0.831129	26.8135	6.53e-05	0.00170045	No orthologs
FBgn0051777	-1.57102	2.4374	23.9892	0.000166018	0.00322413	No orthologs
FBgn0259715	-1.57066	6.02365	17.7485	0.000769932	0.00908781	No orthologs
FBgn0262481	-1.56719	0.469143	12.3564	0.00267669	0.0216379	No orthologs
FBgn0263402	-1.56645	1.26267	25.5845	9.37e-05	0.00220441	No orthologs
FBgn0000477	-1.55711	4.70426	19.4316	0.000512085	0.00711259	DNASE2 / DNASE2B
FBgn0038795	-1.55308	3.00775	14.205	0.00184141	0.0166628	TMLHE
FBgn0039666	-1.54062	-0.966439	10.9146	0.00392553	0.0278341	No orthologs
FBgn0039593	-1.54054	1.55086	11.4853	0.00385438	0.0274613	EXOG
FBgn0030607	-1.54039	3.09356	14.4886	0.00170716	0.0158834	PNPLA2 / PNPLA3
FBgn0030425	-1.53671	4.36598	9.70182	0.00721997	0.0421474	ECE1 / ECE2 / KEL / MME / MMEL1 / PHEX
FBgn0033138	-1.53651	-0.7353	30.1528	3.18e-05	0.00104036	ROM1 / TSPAN15 / TSPAN17
FBgn0266162	-1.53361	-2.81141	10.4777	0.00454987	0.0310153	No orthologs
FBgn0032896	-1.52675	2.78132	21.2287	0.000314086	0.00513962	No orthologs
FBgn0014031	-1.52331	5.49007	23.5811	0.000209659	0.00383845	AGXT
FBgn0034480	-1.52206	3.14819	25.2063	0.000135277	0.00277148	No orthologs
FBgn0033710	-1.51426	8.02303	436.374	4.04e-14	2.39e-10	SPON1
FBgn0262142	-1.50166	-0.20703	42.3153	3.96e-06	0.000321338	No orthologs
FBgn0031694	-1.49743	2.84861	28.987	6.13e-05	0.00162309	CYP4V2
FBgn0037126	-1.49717	3.57916	26.2403	0.000114782	0.00249545	No orthologs
FBgn0034511	-1.48628	4.41087	9.90463	0.00673042	0.0404315	No orthologs
FBgn0013307	-1.48003	4.34744	15.6261	0.00128264	0.0129521	ODC1
FBgn0039800	-1.47954	4.74853	14.4243	0.00177239	0.016201	NPC2
FBgn0033821	-1.47453	4.44165	13.8477	0.00206856	0.0180286	No orthologs
FBgn0034330	-1.46689	3.75184	39.3394	1.13e-05	0.000550749	No orthologs
FBgn0052191	-1.45588	3.81557	23.2473	0.000212425	0.00385922	ARSI
FBgn0030575	-1.45348	3.71941	39.7027	1.07e-05	0.000536517	BBOX1
FBgn0265935	-1.45022	5.77471	264.582	3e-12	8.87e-09	CORO1C
FBgn0039682	-1.45004	7.50387	19.8296	0.000463266	0.00667363	No orthologs
FBgn0037684	-1.44857	3.53748	41.1983	8.18e-06	0.000474349	SRR
FBgn0040849	-1.44483	-1.88941	8.50291	0.00918299	0.0497634	GRIN3A / GRIN3B
FBgn0050026	-1.44247	2.84716	25.9992	0.00010907	0.00241117	No orthologs
FBgn0031305	-1.43829	4.9714	13.0085	0.0026273	0.0214297	No orthologs
FBgn0264776	-1.43749	3.12007	18.0763	0.000665691	0.00833099	No orthologs
FBgn0030262	-1.43542	4.23599	23.85	0.000189004	0.00354255	No orthologs
FBgn0034198	-1.42458	4.43892	52.6079	1.85e-06	0.000213959	No orthologs
FBgn0085244	-1.42265	1.3561	15.3892	0.00115537	0.0119759	No orthologs
FBgn0031937	-1.4157	4.07317	52.181	1.86e-06	0.000213959	SLC6A2 / SLC6A3
FBgn0025583	-1.41461	6.78799	12.7341	0.00285064	0.0225054	No orthologs
FBgn0034200	-1.41291	6.04769	25.8293	0.000132227	0.00273637	SATL1
FBgn0040813	-1.41121	9.37472	11.3902	0.00416728	0.028992	No orthologs
FBgn0053120	-1.41034	3.23762	12.5622	0.00292947	0.0228843	No orthologs
FBgn0034364	-1.4093	3.55627	13.7373	0.00210449	0.0182477	CDO1
FBgn0031913	-1.40752	4.20621	9.13951	0.00865852	0.0477486	RLBP1
FBgn0264750	-1.40358	3.08436	20.8924	0.00033722	0.00540864	IGFBP7 / IGFBPL1 / KAZALD1 / SPINK1 / SPINK14 / SPINK4 / SPINK6 / SPINK7 / SPINK9
FBgn0259716	-1.40258	3.12443	14.7973	0.00154841	0.0147805	IGFBP7 / IGFBPL1 / KAZALD1 / SPINK1 / SPINK14 / SPINK4 / SPINK6 / SPINK7 / SPINK9
FBgn0034717	-1.40015	3.4743	16.5288	0.000989848	0.0107971	LGI1 / LRFN1 / LRFN2 / LRRC38 / LRRC55 / LRTM2 / OMG / SLITRK1 / SLITRK2 / SLITRK3 / SLITRK4 / SLITRK5 / SLITRK6
FBgn0032773	-1.39997	6.47399	17.2504	0.000858895	0.00976745	No orthologs
FBgn0262035	-1.39889	2.97268	37.829	1.25e-05	0.000596287	No orthologs
FBgn0086691	-1.39789	4.48902	14.7051	0.00163195	0.0153549	HRSP12
FBgn0035090	-1.3963	5.84177	17.466	0.000812856	0.00937003	CD36 / SCARB1 / SCARB2
FBgn0087002	-1.39492	10.5056	15.4129	0.00128819	0.0129553	APOB
FBgn0263083	-1.38761	2.95865	12.6081	0.00285433	0.0225054	No orthologs
FBgn0067905	-1.38639	5.79546	21.9519	0.000290822	0.004865	No orthologs
FBgn0034162	-1.38555	5.80821	33.1964	3.45e-05	0.00110732	No orthologs
FBgn0263199	-1.3705	5.70165	17.5215	0.000800195	0.00927834	GALK2
FBgn0040606	-1.36944	7.46968	16.8153	0.000947596	0.010474	No orthologs
FBgn0034219	-1.36851	0.237096	26.6939	6.37e-05	0.00167426	ADGRF1 / ADGRG1 / ADGRG3 / ADGRG5 / ADGRG6
FBgn0052667	-1.3634	4.93776	13.2256	0.00245841	0.0204327	No orthologs
FBgn0001114	-1.36037	7.31253	13.728	0.00213773	0.0184817	CEL / NLGN1 / NLGN2 / NLGN3 / NLGN4X / NLGN4Y
FBgn0031970	-1.35864	3.18695	19.119	0.000511521	0.00711259	CD36 / SCARB1
FBgn0039801	-1.3478	4.51323	15.9762	0.00116318	0.0120358	NPC2
FBgn0032235	-1.34594	-0.262498	38.6218	7.1e-06	0.000444518	KERA / LRRC55
FBgn0036992	-1.34313	6.45692	42.0297	8.59e-06	0.000481509	HPD
FBgn0004045	-1.34309	11.6082	10.5182	0.00533054	0.0344504	LIPC / LIPG / LPL
FBgn0014000	-1.33537	4.37851	19.2055	0.000521088	0.00718287	No orthologs
FBgn0263330	-1.33281	-0.00845491	11.3204	0.00347466	0.0253967	No orthologs
FBgn0267164	-1.33197	-1.55911	16.2978	0.00076576	0.00906571	No orthologs
FBgn0031558	-1.32763	4.04141	17.3603	0.000806384	0.00932269	EPPIN-WFDC6
FBgn0037612	-1.3245	5.24123	37.5709	1.61e-05	0.000683918	SOAT1
FBgn0036125	-1.32026	-0.606238	11.5459	0.00318599	0.0240771	IYD
FBgn0029769	-1.31886	4.42845	34.6417	2.45e-05	0.000891551	KEL / MME / MMEL1 / PHEX
FBgn0034321	-1.31734	-0.368541	34.7155	1.38e-05	0.000630506	No orthologs
FBgn0001208	-1.31546	7.13038	44.7372	5.46e-06	0.000382234	PAH
FBgn0260474	-1.31452	3.27593	21.5399	0.000288623	0.00484879	No orthologs
FBgn0040257	-1.3136	-1.60386	9.22864	0.00704415	0.0414688	UGT1A6
FBgn0034440	-1.31302	-2.33458	8.98729	0.00768613	0.0439361	ERMP1
FBgn0032836	-1.31159	6.08911	28.9792	7.11e-05	0.00179742	No orthologs
FBgn0085453	-1.31086	3.03118	11.7221	0.00370835	0.0265971	ST20-MTHFS
FBgn0054054	-1.30957	1.95279	35.6854	1.31e-05	0.000606748	No orthologs
FBgn0039023	-1.30723	2.04507	26.5994	8.05e-05	0.00197165	PHEX
FBgn0040398	-1.30445	6.6438	18.5784	0.000619075	0.00797256	IFRD1 / IFRD2
FBgn0000337	-1.27879	-1.94193	9.31112	0.00683875	0.0407261	KMO
FBgn0037146	-1.27668	7.85755	18.8826	0.000559597	0.00747836	ALDH18A1
FBgn0036157	-1.2744	2.11098	10.6745	0.00500704	0.032954	MTHFR
FBgn0030218	-1.27182	4.31378	12.7671	0.00278004	0.022172	SLC25A15
FBgn0262574	-1.26363	2.9586	12.5729	0.00285343	0.0225054	No orthologs
FBgn0035290	-1.25967	4.76426	25.952	0.000121051	0.00257032	CD36 / SCARB1 / SCARB2
FBgn0000071	-1.25916	-0.590299	14.0419	0.00146299	0.014171	LSAMP
FBgn0040653	-1.2469	7.90032	19.2258	0.000512381	0.00711259	No orthologs
FBgn0029828	-1.24593	5.15147	16.2536	0.00108116	0.0115153	GZMK / GZMM / KLK1 / KLK10 / KLK12 / KLK15 / KLK2 / KLK4 / KLK5 / KLK7 / KLK8 / PRSS37 / PRSS58
FBgn0086687	-1.24453	9.58079	16.6007	0.000939379	0.0104027	SCD5
FBgn0053099	-1.24407	-1.1262	9.54239	0.00629778	0.0387707	No orthologs
FBgn0036208	-1.23836	2.34111	11.1916	0.00425546	0.0294619	GCAT
FBgn0038214	-1.23336	1.5007	13.4512	0.00199025	0.0175959	No orthologs
FBgn0030968	-1.2321	3.83198	11.981	0.00347398	0.0253967	DCXR
FBgn0032834	-1.23088	0.859916	24.4803	0.000102339	0.0023366	MUCL1
FBgn0016122	-1.23076	5.87753	22.5334	0.000250261	0.00437199	ACE
FBgn0013773	-1.22764	2.58775	21.8953	0.000242147	0.00428294	CYP3A4 / CYP3A5 / TBXAS1
FBgn0038257	-1.22549	3.74053	16.0211	0.00111298	0.0117519	RGN
FBgn0051778	-1.22538	3.8293	18.6397	0.000576885	0.00761294	No orthologs
FBgn0085360	-1.221	3.90366	45.1419	4.16e-06	0.000332669	No orthologs
FBgn0036787	-1.22093	2.49975	10.6938	0.00501912	0.0330151	GGCT
FBgn0029823	-1.21613	5.70858	11.6689	0.00386684	0.0275335	SHMT1
FBgn0016715	-1.21527	2.80209	32.421	2.78e-05	0.000957674	HDHD3
FBgn0036806	-1.21368	2.66497	24.887	0.000123919	0.00261713	CYP24A1
FBgn0263200	-1.21208	5.33879	18.4454	0.000625024	0.00801108	GALT
FBgn0036529	-1.20161	0.287799	18.6261	0.000411488	0.00621852	GALNT10 / GALNTL6
FBgn0031561	-1.20126	6.86808	24.0464	0.000180556	0.0034167	WFIKKN1
FBgn0028737	-1.20037	7.23367	53.2948	1.55e-06	0.000194763	EEF1B2
FBgn0031560	-1.1961	3.83327	23.2056	0.000199392	0.00370192	EPPIN-WFDC6
FBgn0267270	-1.19169	-0.340668	16.8484	0.000658483	0.0082938	No orthologs
FBgn0035484	-1.1907	5.12387	22.2947	0.000257861	0.00442631	FGGY
FBgn0015570	-1.18455	3.93599	13.8626	0.00199896	0.0176299	ACHE / CEL / CES1 / CHMP6 / NLGN1 / NLGN2 / NLGN3 / NLGN4X / NLGN4Y
FBgn0011705	-1.18247	4.63163	19.2469	0.000507561	0.00709566	No orthologs
FBgn0039241	-1.18195	5.65725	22.8599	0.000230132	0.00413015	ATIC
FBgn0062961	-1.15937	1.51499	10.6967	0.00472001	0.0317671	No orthologs
FBgn0033395	-1.15737	0.088588	16.3557	0.000753601	0.00899378	CYP4F12
FBgn0263336	-1.15207	1.96097	21.145	0.000255605	0.00440677	No orthologs
FBgn0034870	-1.15172	-0.00298379	26.452	6.7e-05	0.00173432	LITAF
FBgn0029765	-1.14824	3.99403	13.7632	0.00205296	0.0179225	LYZL2
FBgn0037973	-1.1478	2.77324	16.3746	0.000944876	0.0104537	KCNAB2
FBgn0040211	-1.14385	3.09036	123.479	1.62e-09	1.13e-06	HGD
FBgn0037553	-1.14127	2.71537	16.495	0.000909316	0.0101457	LRRC17 / NRROS
FBgn0000053	-1.13877	5.62914	11.0552	0.00464704	0.031424	GART
FBgn0027930	-1.13216	4.96944	33.752	2.67e-05	0.000938876	No orthologs
FBgn0032161	-1.1305	1.36129	53.023	8.81e-07	0.000140766	ECI1
FBgn0039564	-1.12735	2.16884	10.6726	0.00490599	0.0324878	MME
FBgn0032820	-1.12614	4.95265	15.7086	0.00122091	0.0124806	FBP2
FBgn0025454	-1.12381	6.129	20.2018	0.000412253	0.00621852	CYP3A5
FBgn0013949	-1.12328	4.56534	11.4818	0.00404484	0.0283235	MAPK1IP1L
FBgn0031563	-1.11197	4.11846	33.5475	2.59e-05	0.000925107	SPINT2
FBgn0053493	-1.111	3.68648	13.177	0.00240003	0.020046	No orthologs
FBgn0036046	-1.11078	4.98121	76.209	8.73e-08	2.87e-05	No orthologs
FBgn0031220	-1.10998	5.82119	58.0542	8.02e-07	0.000135437	ABCG1
FBgn0003390	-1.10843	3.62396	38.1519	1.08e-05	0.000538699	WIF1
FBgn0261393	-1.10766	2.11591	14.8034	0.00137679	0.0136148	CEL / NLGN1 / NLGN2 / NLGN3 / NLGN4X / NLGN4Y
FBgn0037714	-1.1061	3.23643	28.5348	5.97e-05	0.00159679	MPC2
FBgn0014427	-1.10452	5.07418	39.397	1.03e-05	0.000529051	PSAT1
FBgn0037230	-1.10429	5.92716	25.9184	0.000120607	0.0025655	KEL / PHEX
FBgn0032472	-1.10028	6.03465	15.5613	0.00128459	0.0129521	No orthologs
FBgn0035348	-1.09849	6.03635	11.5809	0.00394769	0.0279075	PNP
FBgn0030041	-1.09732	6.63682	16.1403	0.0011039	0.0116883	SPR
FBgn0027348	-1.08461	5.4081	12.3288	0.00314358	0.0239248	ACSBG2
FBgn0031907	-1.07729	4.31487	17.9455	0.000675899	0.00839691	YIPF6
FBgn0041710	-1.07688	1.65792	30.5479	2.95e-05	0.000983349	No orthologs
FBgn0040736	-1.07176	7.30576	15.4665	0.00129794	0.0130201	No orthologs
FBgn0027560	-1.06915	8.07538	9.25473	0.00823511	0.0462033	No orthologs
FBgn0264748	-1.06765	1.17637	15.5568	0.000974843	0.0106952	No orthologs
FBgn0030073	-1.06456	0.154155	13.8254	0.00156087	0.0148874	DHRS11
FBgn0036262	-1.06147	6.74594	10.9249	0.00482324	0.0321558	MIOX
FBgn0050203	-1.06044	3.64583	81.5166	4.01e-08	1.48e-05	SPON1
FBgn0034479	-1.05938	4.26924	9.69383	0.0071014	0.0417022	SLC22A13
FBgn0039151	-1.05581	5.62603	13.4467	0.00227246	0.0193077	No orthologs
FBgn0085405	-1.0558	5.17021	39.637	9.71e-06	0.000519129	NACC1 / NACC2 / ZBTB17
FBgn0027611	-1.04727	6.75312	17.7482	0.000726455	0.00878505	MAN2B1
FBgn0032613	-1.04427	2.94763	25.4695	0.000104623	0.00234351	ECE1 / ECE2
FBgn0026602	-1.03984	4.56539	345.88	3.03e-13	1.19e-09	ADK
FBgn0050148	-1.03592	1.25116	18.3684	0.000443745	0.00645531	No orthologs
FBgn0052115	-1.03212	0.400737	20.4074	0.000263138	0.00448435	No orthologs
FBgn0034390	-1.02933	3.82386	22.5084	0.000218079	0.00394981	HIBADH
FBgn0063491	-1.02735	4.59544	16.3543	0.00100957	0.0109343	GDAP1 / GDAP1L1 / GSTO1 / GSTT1 / GSTT2 / GSTT2B / GSTZ1
FBgn0038897	-1.02573	2.31748	11.5837	0.00361659	0.0261092	ERAP1 / LVRN
FBgn0039827	-1.02149	2.94525	9.05021	0.00862639	0.0476081	DHTKD1
FBgn0044011	-1.01906	1.84599	31.1899	2.61e-05	0.000927942	SERPINA13P
FBgn0022774	-1.01873	4.24795	11.2451	0.00428788	0.029622	OAT
FBgn0053494	-1.01811	3.87522	15.6222	0.00119621	0.0122761	No orthologs
FBgn0265070	-1.01237	1.91178	9.67704	0.00665995	0.0400972	No orthologs
FBgn0015521	-1.00982	7.06049	62.6284	3.87e-07	7.89e-05	RPS21
FBgn0038105	-1.00467	4.3432	20.4384	0.000358644	0.00564345	No orthologs
FBgn0031689	-1.00328	6.69508	34.8584	2.16e-05	0.000822567	TBXAS1
FBgn0020416	-1.00171	4.72096	12.7208	0.00275828	0.0220581	CHIT1
FBgn0016047	1.00099	1.91862	24.4852	0.000104574	0.00234351	No orthologs
FBgn0035777	1.00577	1.15591	16.9178	0.000646205	0.00819578	CPA1
FBgn0051664	1.00599	1.17245	32.3241	2.11e-05	0.000822567	No orthologs
FBgn0044048	1.01377	2.80686	14.7061	0.0014413	0.0140212	INS-IGF2
FBgn0034253	1.01406	4.0805	14.0411	0.00186477	0.0167971	No orthologs
FBgn0035627	1.03151	-0.552267	12.0496	0.00270697	0.0218237	ESPL1
FBgn0031466	1.03518	-0.816242	9.42341	0.00656983	0.039745	C1GALT1
FBgn0033667	1.03533	1.18185	10.4038	0.00491385	0.0325034	No orthologs
FBgn0046776	1.04134	-0.189365	8.85401	0.00806865	0.0455069	No orthologs
FBgn0041711	1.0429	3.47068	15.6931	0.00115048	0.0119462	No orthologs
FBgn0035544	1.04407	5.84235	39.7442	9.8e-06	0.000519129	No orthologs
FBgn0262029	1.0443	0.938438	11.4919	0.00333425	0.0247392	MYO15B / MYO16 / PLEKHH3 / SCLT1
FBgn0250862	1.05454	-0.0340901	9.83196	0.00568692	0.0360833	PLA2G3
FBgn0263109	1.05549	-0.251527	18.3959	0.000436706	0.00640015	RGAG1 / SERPINA13P
FBgn0039704	1.05902	0.250188	18.1277	0.000468277	0.0067131	No orthologs
FBgn0051871	1.06324	1.51666	50.9381	1.16e-06	0.000159286	LIPF
FBgn0263143	1.07034	-0.99837	9.16528	0.00720665	0.0420904	TDRD10
FBgn0039039	1.07373	-0.272428	13.4692	0.00173824	0.0160485	GLIS3
FBgn0039167	1.08281	1.04873	14.7373	0.00122442	0.0124946	ZNF384
FBgn0267326	1.08488	-1.49676	9.00796	0.00762864	0.0437026	SLC6A9
FBgn0032848	1.08841	-0.486122	9.47541	0.00644933	0.0393161	SHCBP1
FBgn0262598	1.08854	-0.324504	18.5165	0.000423285	0.00628478	No orthologs
FBgn0035557	1.08964	-0.220993	11.3198	0.00343122	0.0251603	No orthologs
FBgn0036880	1.09749	2.02753	25.7535	8.4e-05	0.00203887	ZNF160
FBgn0050295	1.09942	3.36608	143.258	4.91e-10	4.53e-07	IPPK
FBgn0000075	1.10595	2.6177	22.3253	0.000205739	0.00379015	DDC
FBgn0034624	1.1073	-0.541101	8.67455	0.00861798	0.047584	GLIPR1L1
FBgn0035969	1.10803	3.16823	25.7022	0.000104533	0.00234351	SLC6A14 / SLC6A15 / SLC6A20 / SLC6A5 / SLC6A9
FBgn0037416	1.10969	1.37392	9.16171	0.0078448	0.0446275	No orthologs
FBgn0035798	1.11251	-0.479167	13.5224	0.00171036	0.0158904	FBN3
FBgn0260011	1.11588	1.71959	10.0465	0.0059069	0.0371206	MEGF8
FBgn0036778	1.11706	-0.202002	21.6031	0.000197318	0.00367509	CYP4V2
FBgn0000044	1.11716	10.2814	27.8615	6.42e-05	0.00167946	ACTB
FBgn0039817	1.12567	2.89322	32.9985	2.3e-05	0.000851595	SLC46A3
FBgn0003187	1.12769	0.5738	9.64275	0.00622504	0.0384056	AVIL / GSN / VIL1 / VILL
FBgn0085404	1.13312	1.07013	51.9171	1.02e-06	0.000152322	No orthologs
FBgn0043025	1.13839	-0.00479542	20.6685	0.000246904	0.00433255	CECR1
FBgn0266869	1.13924	-0.415421	10.9258	0.00391085	0.02778	No orthologs
FBgn0052110	1.15794	-1.72144	12.2259	0.00255884	0.0210017	SENP1 / SENP2
FBgn0052499	1.15994	2.18156	9.80475	0.00656469	0.039745	No orthologs
FBgn0039806	1.16278	0.504567	31.7494	2.35e-05	0.000864034	No orthologs
FBgn0038390	1.16744	-0.185257	9.05388	0.0075095	0.04324	RBL1
FBgn0262003	1.17067	0.00717312	10.7608	0.00413365	0.0288089	No orthologs
FBgn0260653	1.17235	5.32897	9.78695	0.00695921	0.0411945	No orthologs
FBgn0261385	1.17483	1.97531	17.1478	0.000720073	0.00876163	ANLN
FBgn0034974	1.17922	3.58987	17.5115	0.000744869	0.00891588	No orthologs
FBgn0050456	1.1821	3.2057	118.573	2.23e-09	1.47e-06	KALRN / SLC26A10
FBgn0031549	1.18695	0.392882	22.8169	0.000148694	0.00297062	SPDL1
FBgn0002931	1.19679	1.65911	64.0867	2.33e-07	5.63e-05	ATOH8
FBgn0058198	1.20394	3.89168	13.7793	0.00204386	0.0178924	No orthologs
FBgn0261269	1.20504	2.51129	34.1713	1.84e-05	0.000759364	IGFALS
FBgn0040965	1.20619	0.544819	59.3094	4.04e-07	7.97e-05	No orthologs
FBgn0034821	1.20964	-0.376635	17.8534	0.00050323	0.00706853	PRRX1
FBgn0039719	1.20991	0.695259	12.9895	0.00204738	0.01791	No orthologs
FBgn0037992	1.21314	-1.08728	11.0968	0.00369409	0.026527	No orthologs
FBgn0030592	1.21582	-0.630166	19.1976	0.000355614	0.00561529	CHDH
FBgn0250847	1.2193	0.126069	27.5749	5.31e-05	0.0014576	LIPC / LIPG / LIPI / LPL
FBgn0034614	1.22935	-0.647655	14.3457	0.00133697	0.0133101	C9orf64
FBgn0027600	1.2709	2.77642	10.0907	0.00615227	0.0381357	No orthologs
FBgn0085428	1.27514	0.181339	19.1993	0.000355458	0.00561529	NOX5
FBgn0034391	1.27589	2.92252	9.22006	0.00827488	0.0463825	POSTN / TGFBI
FBgn0038470	1.28714	0.631367	47.9507	1.74e-06	0.000210088	SMYD1 / SMYD2 / SMYD3
FBgn0024366	1.28981	0.840773	31.2003	2.61e-05	0.000927942	No orthologs
FBgn0032286	1.31843	5.80381	28.4056	7.88e-05	0.00194535	MUC21
FBgn0025393	1.31905	0.161733	38.4398	7.32e-06	0.000450472	No orthologs
FBgn0038099	1.32072	-1.01789	8.51815	0.00913117	0.0495842	SLC37A1
FBgn0032647	1.33731	-0.689495	24.4317	0.00010344	0.00233907	MAATS1
FBgn0032602	1.34195	-1.59145	8.57269	0.00894843	0.0488611	ASIC1 / ASIC2 / ASIC3 / ASIC4
FBgn0041180	1.35851	7.46543	242.07	6.38e-12	1.51e-08	CD109
FBgn0029170	1.3623	1.3916	14.3758	0.00153623	0.0146998	No orthologs
FBgn0085194	1.38476	1.77558	24.9226	0.000111439	0.00243621	No orthologs
FBgn0040358	1.39599	-0.488257	28.7956	4.15e-05	0.00124995	No orthologs
FBgn0262717	1.40695	3.92948	113.831	3.58e-09	2.23e-06	THBD
FBgn0035640	1.41402	-0.649109	10.8927	0.0039545	0.027939	MAD2L1
FBgn0038827	1.41549	0.555109	47.2014	1.93e-06	0.000215176	FANCD2
FBgn0266428	1.43868	3.93813	16.194	0.00109757	0.0116323	No orthologs
FBgn0086907	1.4432	-0.898296	19.679	0.000315061	0.00513962	CYCS
FBgn0050101	1.44383	1.78352	159.037	2.1e-10	2.76e-07	GGN / TPRX1
FBgn0037751	1.52736	-1.09355	17.3934	0.000568549	0.00755587	ZNF282 / ZNF311 / ZNF785 / ZNF827
FBgn0035427	1.52842	1.78915	47.0229	2.21e-06	0.000223758	No orthologs
FBgn0038079	1.53449	1.5753	58.3548	4.53e-07	8.79e-05	NINJ1 / NINJ2
FBgn0003382	1.53508	-2.58064	9.22727	0.00704763	0.0414688	No orthologs
FBgn0039038	1.53559	-0.802487	35.1357	1.28e-05	0.000600254	SLC9A3R2
FBgn0001224	1.53994	3.78818	10.1969	0.00612019	0.0379966	HSPB2
FBgn0029662	1.57299	-0.302065	16.392	0.000746095	0.00891588	GRXCR1
FBgn0033112	1.60045	-2.33625	14.1435	0.0014194	0.0139197	SERPINC1
FBgn0010423	1.60585	0.0696903	22.2831	0.000168208	0.00325321	CALB1 / CALM1 / CALML3 / CALML5 / CALML6 / CETN1 / CETN2 / CETN3
FBgn0032049	1.62109	-2.56633	10.0464	0.00527741	0.0342569	PGC
FBgn0039728	1.639	2.02073	19.0779	0.000488217	0.00693129	IGFALS
FBgn0001077	1.66105	-1.20392	18.4516	0.000430446	0.00633722	HOXC5 / HOXD4
FBgn0041195	1.67642	-2.49636	11.0353	0.00377041	0.0269605	PKD2 / PKD2L1
FBgn0039128	1.72035	-2.04486	14.9722	0.00111362	0.0117519	MAD2L1BP
FBgn0001217	1.7236	1.63164	12.3198	0.00248367	0.0205847	HSPA1A
FBgn0037832	1.74541	-0.869777	14.9423	0.00112327	0.0118016	No orthologs
FBgn0036936	1.75195	-2.5587	10.6312	0.00431873	0.0298003	LRRC56
FBgn0022772	1.76074	0.0716929	9.72373	0.00646264	0.0393582	ORC1
FBgn0023515	1.7621	1.22402	18.1391	0.000587886	0.00767737	ACRC
FBgn0015553	1.77366	-0.0835153	23.9535	0.000114998	0.00249556	EXO1
FBgn0053542	1.77452	-1.21054	13.6012	0.00166997	0.0156256	No orthologs
FBgn0026190	1.77848	0.361137	76.4128	6.48e-08	2.19e-05	P4HA1 / P4HA2
FBgn0013278	1.7952	6.6719	85.277	9.05e-08	2.89e-05	HSPA1A
FBgn0004872	1.80409	-1.0041	9.39347	0.00680657	0.0406323	PIWIL3
FBgn0035957	1.81257	-1.89618	16.5535	0.000713702	0.00870201	CKMT1A / CKMT2
FBgn0001311	1.81616	3.68385	9.25324	0.00838962	0.0467597	HAS1 / HAS2 / HAS3
FBgn0034475	1.83346	2.46651	44.4845	4.93e-06	0.000364688	No orthologs
FBgn0035022	1.86079	3.7735	10.4329	0.0057234	0.0362303	No orthologs
FBgn0053159	1.88196	-2.07132	16.8225	0.000663149	0.00833099	CTRB2 / PRSS29P
FBgn0016054	1.89127	-0.184098	66.0276	1.88e-07	4.64e-05	CRY1 / CRY2
FBgn0042627	1.89738	1.87544	9.31098	0.00808151	0.0455446	FASN
FBgn0015270	1.90288	-1.16455	10.5093	0.0045757	0.0311406	ORC2
FBgn0033354	1.93493	0.569549	95.2817	1.23e-08	5.81e-06	FANCI
FBgn0043550	1.9584	-2.20346	18.6142	0.000412745	0.00621852	PRPH2 / ROM1 / TSPAN11
FBgn0035553	1.96372	2.79004	8.99036	0.00910435	0.049484	No orthologs
FBgn0050486	1.96532	-3.44994	9.07582	0.0074433	0.0431338	CRISP1 / CRISP2 / CRISP3 / GLIPR1
FBgn0034356	2.07392	0.844855	31.1728	3.1e-05	0.00101679	PCK1 / PCK2
FBgn0034187	2.08624	0.779432	12.1542	0.00312395	0.0238214	MOV10
FBgn0037664	2.09307	-2.49052	9.272	0.00693534	0.0410943	No orthologs
FBgn0000055	2.09937	0.36958	34.6823	1.43e-05	0.000639654	HPGD
FBgn0029970	2.11807	-1.81033	8.8707	0.00813546	0.0458181	NEK2
FBgn0265638	2.13116	-3.02353	11.3178	0.00343356	0.0251603	No orthologs
FBgn0003996	2.13123	7.98206	196.132	8.27e-11	1.63e-07	ABCG2
FBgn0031070	2.13586	-2.2605	10.3773	0.00470854	0.031731	KIAA1524
FBgn0031252	2.14751	-1.88772	17.663	0.000529193	0.0072691	RNASEH2A
FBgn0003701	2.20134	-0.297289	17.3268	0.000638425	0.00813648	No orthologs
FBgn0004783	2.25227	0.923125	10.2755	0.00565089	0.0359318	ZNF160
FBgn0085356	2.26264	3.90866	17.2738	0.000866046	0.00982425	KRTAP5-1
FBgn0015625	2.2728	0.438235	13.6332	0.0019876	0.0175959	CCNB3
FBgn0034246	2.32555	9.44682	1243.96	3.86e-18	4.56e-14	DICER1
FBgn0262526	2.3775	-0.915269	8.90905	0.00855905	0.0473913	DDX4
FBgn0028855	2.40022	1.11173	10.6076	0.00523345	0.0340837	No orthologs
FBgn0085224	2.43229	0.860989	154.892	2.61e-10	3.08e-07	METTL6
FBgn0039480	2.43386	2.90358	9.37171	0.00808304	0.0455446	No orthologs
FBgn0020765	2.43688	0.559971	15.2222	0.00126437	0.0128358	No orthologs
FBgn0030241	2.4601	-0.911351	12.0118	0.00299594	0.0232858	PRC1
FBgn0027521	2.46045	-1.43819	10.7744	0.004367	0.0300282	No orthologs
FBgn0035582	2.47854	-1.02522	12.1313	0.00279631	0.0222614	No orthologs
FBgn0002732	2.48201	-2.42368	32.632	2e-05	0.000801194	No orthologs
FBgn0029573	2.48218	-0.51152	10.134	0.00561612	0.0357876	No orthologs
FBgn0039780	2.55409	-0.54648	91.1176	1.73e-08	7.57e-06	P4HA1
FBgn0036985	2.55787	1.68697	57.1922	8.76e-07	0.000140766	MAP6 / MAP6D1
FBgn0267657	2.58541	-2.75856	12.7694	0.00215621	0.0186006	No orthologs
FBgn0031367	2.59471	-0.459577	99.5307	8.77e-09	4.72e-06	NENF
FBgn0036881	2.6004	3.53605	16.4844	0.00106478	0.0113966	ZNF160
FBgn0004106	2.60155	-1.29965	9.63904	0.0065185	0.0395964	CDK1
FBgn0260991	2.63756	-0.979647	11.8774	0.0031523	0.0239573	INCENP
FBgn0000826	2.66208	-2.14221	18.1097	0.000470482	0.00673013	NEK11
FBgn0003525	2.68888	0.0708047	15.6597	0.00113068	0.0118237	CDC25A
FBgn0002440	2.68914	-0.164515	9.43424	0.0073506	0.042812	No orthologs
FBgn0260399	2.71585	-0.424006	11.9338	0.00326219	0.0244035	MASTL
FBgn0031957	2.72654	0.121985	107.185	4.93e-09	2.78e-06	No orthologs
FBgn0031091	2.74069	-2.04492	11.7012	0.00311648	0.0238019	PHF7
FBgn0051371	2.77738	-1.99711	24.7467	9.65e-05	0.00224749	P4HA3
FBgn0039972	2.78813	0.629831	9.14024	0.0085452	0.0473895	KIAA0430
FBgn0036323	2.79558	-0.330473	9.12232	0.00814474	0.0458268	EXOG
FBgn0004782	2.80358	0.969793	9.70397	0.00699869	0.0413041	ZNF160
FBgn0029879	2.81879	-1.79903	8.97669	0.00822287	0.0461785	ANAPC7
FBgn0035548	2.89827	-0.562991	11.6957	0.0033994	0.0250465	No orthologs
FBgn0031878	2.90864	-2.36569	9.13588	0.00761543	0.043701	No orthologs
FBgn0030170	2.93665	-1.83989	11.2052	0.00380063	0.0271362	DNA2
FBgn0001086	2.99939	-1.21033	12.9265	0.00228785	0.0193858	CDC20
FBgn0028904	3.01275	-0.737133	53.6247	8.15e-07	0.000135786	NOL4L
FBgn0032187	3.02021	1.30006	99.4167	1.3e-08	5.89e-06	PRKG1
FBgn0024227	3.0851	-2.0854	28.7106	4.22e-05	0.00125848	AURKB / AURKC
FBgn0003023	3.10824	-0.651303	15.111	0.0012832	0.0129521	ALG13
FBgn0035546	3.37143	-0.0384601	9.20106	0.00816168	0.0459002	No orthologs
FBgn0036600	3.427	3.17113	11.3115	0.00443456	0.0303691	No orthologs
FBgn0003655	3.43734	-1.23963	9.65205	0.00685453	0.0407995	No orthologs
FBgn0033979	3.45176	-1.09384	9.22882	0.00798777	0.0451933	No orthologs
FBgn0036879	3.45466	-1.12186	17.0557	0.000653378	0.00826471	ZNF160
FBgn0035510	3.63541	1.16683	11.5656	0.00391587	0.0277989	ZNF160
FBgn0037844	3.67295	-2.58984	25.213	8.72e-05	0.00209698	No orthologs
FBgn0034828	3.69588	-0.62596	11.8025	0.0033262	0.024726	No orthologs
FBgn0030394	3.71384	-1.34452	17.5444	0.000585193	0.00765606	No orthologs
FBgn0002962	3.73303	-1.87834	11.4472	0.00372656	0.0267058	NANOS1
FBgn0027500	3.75269	-0.76905	16.227	0.000966717	0.0106519	CEP192
FBgn0032549	3.83691	0.0137496	61.654	3.64e-07	7.54e-05	No orthologs
FBgn0034098	3.85785	-1.52112	25.3146	9.32e-05	0.00220035	TDRD1 / TDRD15 / TDRD6
FBgn0004378	3.8729	-2.09155	9.23056	0.00771233	0.0440009	KIF11
FBgn0010097	3.91017	-2.71411	10.0529	0.00561566	0.0357876	TUBG1
FBgn0038252	3.96792	-1.8602	8.88846	0.00892105	0.0487791	H1FX / HIST1H1A / HIST1H1C / HIST1H1D / HIST1H1T
FBgn0030830	4.01275	5.72448	14.6542	0.00175459	0.0161354	LOR
FBgn0030551	4.01799	-2.32929	13.4385	0.00190668	0.0171095	No orthologs
FBgn0000251	4.04748	-2.01634	11.6662	0.00347685	0.0253967	CDX2
FBgn0040232	4.08231	-1.61289	16.1344	0.000925796	0.0102908	CENPE
FBgn0032143	4.15012	-1.34009	9.4653	0.00714875	0.0418729	CPA4
FBgn0001120	4.15731	-2.16959	10.9247	0.00439474	0.0301663	No orthologs
FBgn0001226	4.17615	1.8519	12.798	0.002863	0.0225138	HSPB2
FBgn0000140	4.20334	-0.769736	14.8905	0.00143291	0.0139827	ASPM
FBgn0036602	4.20736	-0.957035	8.88351	0.00878008	0.0482313	No orthologs
FBgn0010431	4.24565	-1.53413	15.0671	0.00129383	0.01299	No orthologs
FBgn0038277	4.26089	-0.693381	10.1194	0.00611177	0.0379842	RPS5
FBgn0267240	4.28125	-1.07429	164.131	1.62e-10	2.4e-07	No orthologs
FBgn0032105	4.29475	-1.74456	9.32654	0.00759451	0.0436233	CDCA8
FBgn0001225	4.29602	3.54106	16.8586	0.00100797	0.0109343	CRYAB / HSPB1
FBgn0023395	4.36129	-1.92644	11.6822	0.00347616	0.0253967	CHD3 / CHD4 / CHD5
FBgn0001230	4.52895	4.24587	17.007	0.00097254	0.0106898	HSPA1A
FBgn0030829	4.55649	0.920256	10.503	0.00553694	0.0353975	No orthologs
FBgn0015926	4.55998	-1.86924	13.0001	0.00232189	0.0195464	DYTN
FBgn0038645	4.59373	-0.864025	9.8691	0.00642153	0.0392935	No orthologs
FBgn0038000	4.62555	-3.62824	9.53538	0.00701465	0.041357	ROPN1 / ROPN1B / ROPN1L
FBgn0052865	4.87567	1.79299	14.6731	0.0017188	0.0159188	No orthologs
FBgn0267727	4.90909	-0.37633	12.6525	0.00285223	0.0225054	KPNA2
FBgn0027949	4.9304	-2.37902	9.39456	0.00735192	0.042812	CDCA3
FBgn0000405	4.94169	1.43338	9.98858	0.00669744	0.0402903	CCNB1
FBgn0039783	5.0438	-2.39095	60.9713	7.27e-07	0.000126515	P4HA3
FBgn0013279	5.14372	1.25142	17.1378	0.000902851	0.0100831	HSPA1A
FBgn0051014	5.23151	-1.74348	137.32	6.91e-10	5.84e-07	P4HA3
FBgn0004649	5.51547	0.13042	12.1519	0.00335525	0.0248637	LRP2
FBgn0003015	5.55016	-0.879905	13.3336	0.00230257	0.0194518	No orthologs
FBgn0261987	5.65275	-0.671134	13.0493	0.002531	0.020831	PXDN / PXDNL
FBgn0022981	6.13341	-2.12805	17.8926	0.00060418	0.00780944	ASIC2
FBgn0011761	6.21436	0.624876	11.9535	0.00361306	0.0261036	TXN
FBgn0038879	7.47404	-0.278518	11.7636	0.0041787	0.0290373	No orthologs
FBgn0037078	8.05381	-0.109401	156.704	3.02e-10	3.24e-07	No orthologs

## Sheet: DOC2A knockdown
Fly_gene	logFC	logCPM	F	PValue	FDR	DIOPT_Human_orthologs
FBgn0052643	-3.79385	-3.59583	15.1313	0.00120867	0.0314335	No orthologs
FBgn0038292	-2.15489	-2.34752	20.8493	0.000284922	0.0127678	No orthologs
FBgn0037396	-1.5189	1.48507	21.5689	0.000469633	0.0171527	No orthologs
FBgn0037672	-1.50995	1.81855	73.9729	2.16e-07	0.000179887	MESP1 / MESP2
FBgn0038291	-1.45875	2.48569	29.8169	0.000127431	0.00815768	CXorf67 / KRTAP16-1 / SAT1 / SMCP / SPRR3
FBgn0005670	-1.42575	-0.0431623	20.8494	0.000284913	0.0127678	CYP4X1
FBgn0032058	-1.36643	-2.37449	12.8867	0.0023076	0.0485417	CEL / NLGN1 / NLGN2 / NLGN3 / NLGN4X / NLGN4Y
FBgn0265103	-1.33449	-0.785962	12.7878	0.00237723	0.0490797	No orthologs
FBgn0267697	-1.2852	-1.81701	13.4734	0.00193872	0.0431894	No orthologs
FBgn0051776	-1.16374	-1.12753	21.5633	0.000241909	0.0118689	GALNT10 / GALNTL6
FBgn0038132	-1.14114	-0.528457	14.4734	0.00145309	0.0358686	No orthologs
FBgn0033138	-1.11044	-0.831918	23.2845	0.000165177	0.00948015	ROM1 / TSPAN15 / TSPAN17
FBgn0033395	-1.09613	0.0264058	18.3676	0.000517003	0.0180889	CYP4F12
FBgn0033366	-1.09605	3.6079	16.1873	0.00175816	0.0407242	TMEM27
FBgn0038144	-1.0958	-0.436538	25.8116	9.72e-05	0.00726201	No orthologs
FBgn0051076	-1.05341	-1.48942	17.3456	0.000669612	0.0216827	C10orf11
FBgn0037975	-1.02318	2.44813	31.6207	6.1e-05	0.00568263	KCNAB1
FBgn0016054	1.01346	-0.282266	15.2538	0.00116845	0.0305239	CRY1 / CRY2
FBgn0004644	1.07404	0.26555	21.1089	0.00026836	0.0124074	SHH
FBgn0013278	1.07861	6.59371	239.117	2.45e-11	5.71e-08	HSPA1A
FBgn0264255	1.11143	9.0246	563.376	2.56e-14	1.49e-10	SCN2A
FBgn0085428	1.14806	0.126601	15.4778	0.00109876	0.0294416	NOX5
FBgn0262717	1.22331	3.85795	88.0323	1.47e-07	0.000142885	THBD
FBgn0265809	1.22575	-1.15309	24.3206	0.000132371	0.00833649	No orthologs
FBgn0000047	1.24037	3.00688	37.4099	3.58e-05	0.00463729	POTEF
FBgn0043025	1.26359	0.0267791	29.7547	4.53e-05	0.0049541	CECR1
FBgn0035557	1.30653	-0.305701	20.048	0.000343738	0.0141017	No orthologs
FBgn0035873	1.33964	0.316774	43.2259	5.12e-06	0.00156997	ZNF160
FBgn0003996	1.44175	7.91105	353.735	1.52e-12	5.9e-09	ABCG2
FBgn0020637	1.44659	-0.178934	16.9691	0.000738129	0.0229945	No orthologs
FBgn0040359	1.48808	0.455905	14.2589	0.00194613	0.0432717	No orthologs
FBgn0266406	1.52729	2.30092	15.4008	0.00205747	0.0447232	No orthologs
FBgn0264898	1.59219	-1.68292	16.0252	0.000947297	0.0265311	No orthologs
FBgn0036985	1.67318	1.57339	52.7683	1.83e-06	0.000790028	MAP6 / MAP6D1
FBgn0032647	1.78468	-0.717346	39.5971	8.73e-06	0.00231073	MAATS1
FBgn0038452	1.8052	-1.91082	13.6651	0.001833	0.0419973	CCDC63
FBgn0036436	1.9218	1.57459	139.699	1.53e-09	2.71e-06	TMPRSS3
FBgn0267240	2.10241	-1.26706	27.1218	7.48e-05	0.00628085	No orthologs
FBgn0002732	2.1329	-2.45471	17.536	0.000637709	0.021048	No orthologs
FBgn0267765	2.67894	-3.35506	15.7973	0.00100731	0.0275786	No orthologs
FBgn0000163	2.78697	6.79812	2920.24	3.25e-20	3.78e-16	PARD3
FBgn0037844	2.86548	-2.78486	13.9591	0.00168316	0.0395656	No orthologs
FBgn0040629	3.9902	-2.59737	29.8737	5.51e-05	0.00536961	CA14 / CA4 / CA9

## Sheet: KCTD13 knockdown
Fly_gene	logFC	logCPM	F	PValue	FDR	DIOPT_Human_orthologs
FBgn0051865	-7.40736	-1.94688	94.2826	3.02e-07	9.87e-06	TADA1
FBgn0040349	-4.74402	2.64118	145.256	4.76e-08	2.12e-06	HSD17B14
FBgn0036598	-4.72674	-3.68755	8.68521	0.0101498	0.038734	No orthologs
FBgn0014865	-4.71342	3.71402	10.4261	0.00786609	0.031745	STATH
FBgn0032638	-4.41458	2.71081	9.03944	0.0117237	0.0432528	CFD
FBgn0263088	-4.30308	-2.83433	25.9863	9.39e-05	0.000975426	No orthologs
FBgn0010241	-4.13325	0.249585	36.164	5.34e-05	0.000614584	ABCB1
FBgn0030595	-4.12393	-2.51061	32.786	2.63e-05	0.00035623	No orthologs
FBgn0261575	-3.89014	4.37248	21.1213	0.000735509	0.00507366	KIAA1161
FBgn0035512	-3.771	1.61585	152.497	6.04e-09	4.09e-07	ZNF160
FBgn0033729	-3.76321	0.460471	200.928	9.52e-11	2.22e-08	No orthologs
FBgn0033458	-3.56356	0.62109	199.253	1.02e-10	2.32e-08	No orthologs
FBgn0039073	-3.42432	2.03667	118.103	7.89e-08	3.21e-06	CPA2
FBgn0058100	-3.38905	-3.39858	12.2284	0.00304938	0.0153447	No orthologs
FBgn0035806	-3.29856	2.41897	42.5387	3.39e-05	0.000435325	PGLYRP1
FBgn0262983	-3.22733	1.08804	253.523	1.55e-11	5.88e-09	No orthologs
FBgn0051373	-3.20959	-2.95216	26.3952	0.000104691	0.00105698	PDF
FBgn0034276	-3.10568	1.9481	38.1614	5.38e-05	0.000617973	SARDH
FBgn0085320	-3.08532	1.36429	27.3627	0.000220125	0.00191108	No orthologs
FBgn0267153	-3.01954	-3.30937	11.8675	0.00315254	0.0157303	No orthologs
FBgn0033158	-2.99159	-0.860571	49.0787	2.32e-06	5.3e-05	No orthologs
FBgn0267012	-2.95385	3.39872	60.5424	6.27e-06	0.000116348	No orthologs
FBgn0267013	-2.89382	2.09228	39.8548	4.14e-05	0.000508149	No orthologs
FBgn0024289	-2.85582	4.67861	42.7326	3.72e-05	0.000466606	SORD
FBgn0051776	-2.85183	-1.12753	95.0962	2.59e-08	1.29e-06	GALNT10 / GALNTL6
FBgn0032109	-2.84103	4.76163	52.3215	1.43e-05	0.000224765	No orthologs
FBgn0053926	-2.79872	1.56899	18.1968	0.00120627	0.00747967	No orthologs
FBgn0053192	-2.78622	-1.23162	25.8554	9.64e-05	0.000991908	No orthologs
FBgn0036110	-2.78335	-2.43929	18.5257	0.000497077	0.00371167	No orthologs
FBgn0000071	-2.7563	-0.537546	63.614	4.25e-07	1.31e-05	LSAMP
FBgn0264675	-2.74555	-3.18343	10.4461	0.00497892	0.0224273	No orthologs
FBgn0263472	-2.72729	-2.999	14.2272	0.00155849	0.00915684	No orthologs
FBgn0026563	-2.70452	0.623456	67.9972	6.59e-07	1.87e-05	No orthologs
FBgn0010314	-2.68738	1.50078	20.1951	0.000793251	0.005364	CKS1B
FBgn0032660	-2.63011	-1.63945	27.011	7.65e-05	0.000824345	RNF4
FBgn0061356	-2.62328	4.40188	76.4935	1.97e-06	4.73e-05	HAO1
FBgn0264951	-2.6067	-1.07156	10.9334	0.0050105	0.0225134	No orthologs
FBgn0030097	-2.60297	-2.5529	13.016	0.00221993	0.0120861	No orthologs
FBgn0264952	-2.57531	-1.21478	12.2998	0.00314654	0.0157138	No orthologs
FBgn0085217	-2.55729	-2.96291	11.8688	0.00315127	0.0157303	No orthologs
FBgn0050083	-2.55682	0.872051	93.3649	5.36e-08	2.35e-06	CMA1 / CTSG / F12 / GZMB / GZMH
FBgn0039678	-2.54755	2.35682	15.1645	0.00236761	0.0126479	No orthologs
FBgn0264361	-2.52968	-2.85536	12.7173	0.00242833	0.0129013	No orthologs
FBgn0037181	-2.51225	0.276179	56.1005	9.78e-07	2.59e-05	No orthologs
FBgn0052643	-2.50504	-3.59583	9.98219	0.0058148	0.0251572	No orthologs
FBgn0266742	-2.5008	-2.65024	23.1053	0.000171729	0.00156663	No orthologs
FBgn0267161	-2.48736	3.56915	20.3977	0.000825559	0.00553429	No orthologs
FBgn0034140	-2.47821	4.50153	77.6811	1.75e-06	4.27e-05	No orthologs
FBgn0039887	-2.47497	-2.58549	13.0665	0.00218678	0.0119326	RQCD1
FBgn0264844	-2.4237	-3.146	12.5063	0.00258882	0.0135318	No orthologs
FBgn0032549	-2.41221	-0.552036	10.7309	0.00453335	0.0209512	No orthologs
FBgn0031559	-2.3946	-0.405286	19.9625	0.000497927	0.00371167	EPPIN-WFDC6
FBgn0005391	-2.38949	10.0556	46.052	2.54e-05	0.000346102	LIPC / LIPG / LPL
FBgn0036619	-2.38807	6.09959	41.0579	4.48e-05	0.000539689	No orthologs
FBgn0051380	-2.38535	-0.718616	59.8953	6.35e-07	1.81e-05	No orthologs
FBgn0030994	-2.37746	-2.01069	20.6529	0.000298214	0.00243482	No orthologs
FBgn0040732	-2.36926	4.33937	71.9683	2.51e-06	5.62e-05	No orthologs
FBgn0038291	-2.36369	2.48569	70.1438	1.82e-06	4.43e-05	CXorf67 / KRTAP16-1 / SAT1 / SMCP / SPRR3
FBgn0039593	-2.32743	1.52766	25.934	0.000263446	0.00220029	EXOG
FBgn0031295	-2.32394	-2.98653	10.928	0.00425143	0.0199508	No orthologs
FBgn0004045	-2.27851	11.4973	98.2516	4.05e-07	1.26e-05	LIPC / LIPG / LPL
FBgn0051860	-2.27739	1.90866	192.416	1.33e-10	2.67e-08	SLC30A3
FBgn0034511	-2.27633	4.40964	20.3901	0.00082747	0.00553754	No orthologs
FBgn0004047	-2.25822	10.4606	45.249	2.7e-05	0.00036408	LIPC / LIPG / LPL
FBgn0266011	-2.23799	-3.41438	10.7183	0.00455214	0.0210298	No orthologs
FBgn0033366	-2.22275	3.6079	60.2523	5.8e-06	0.000108978	TMEM27
FBgn0025454	-2.20318	6.08154	165.698	2.05e-08	1.06e-06	CYP3A5
FBgn0039051	-2.16106	-1.89802	10.2874	0.0052486	0.0232869	ACY1
FBgn0030157	-2.14272	4.20577	74.2557	1.92e-06	4.66e-05	No orthologs
FBgn0033138	-2.12756	-0.831918	72.9093	1.68e-07	5.85e-06	ROM1 / TSPAN15 / TSPAN17
FBgn0033521	-2.12734	1.04282	109.294	9.46e-09	5.8e-07	PRDX6
FBgn0053983	-2.10282	-1.62102	13.238	0.0020781	0.011465	No orthologs
FBgn0039052	-2.08827	-1.32308	8.42371	0.0113712	0.0422738	ACY1
FBgn0029990	-2.08456	9.08501	57.6617	8.19e-06	0.00014502	No orthologs
FBgn0266457	-2.07408	-3.23972	7.56372	0.0138077	0.0487495	No orthologs
FBgn0038299	-2.06181	2.89439	35.6019	6.95e-05	0.00076943	SERPINI1
FBgn0265634	-2.05981	-0.681144	58.5803	7.36e-07	2.06e-05	No orthologs
FBgn0266280	-2.04723	-2.97615	7.58135	0.0137157	0.0485424	No orthologs
FBgn0033697	-2.03825	0.800723	104.677	1.3e-08	7.36e-07	CYP3A4 / CYP3A43 / CYP3A5 / CYP3A7 / TBXAS1
FBgn0026565	-2.03199	2.59348	140.688	7.16e-09	4.63e-07	ASS1
FBgn0038292	-2.0305	-2.34752	19.9382	0.000352811	0.00277931	No orthologs
FBgn0020385	-2.02733	6.3114	125.807	1.07e-07	4.12e-06	MTHFD1
FBgn0265344	-1.98099	-1.71976	18.3735	0.000516238	0.00381159	No orthologs
FBgn0036992	-1.9767	6.43478	66.5577	4.04e-06	8.11e-05	HPD
FBgn0032076	-1.97485	3.98601	93.4974	4.18e-07	1.29e-05	ASL
FBgn0041237	-1.96848	-2.83406	10.3512	0.00513825	0.0228932	No orthologs
FBgn0265347	-1.96176	-1.40511	17.267	0.000683305	0.00478389	No orthologs
FBgn0031746	-1.95719	-2.52743	9.92745	0.0059235	0.0254949	No orthologs
FBgn0053469	-1.95609	-2.16118	15.9502	0.000966601	0.00627752	No orthologs
FBgn0040028	-1.94808	-2.64003	7.95972	0.0119006	0.0437255	TEKT3
FBgn0042179	-1.94374	-1.02385	28.6775	5.54e-05	0.000632937	UGT1A3 / UGT2B11 / UGT2B28
FBgn0265954	-1.93862	-2.08881	14.4813	0.00144983	0.00863597	No orthologs
FBgn0028526	-1.93176	6.86501	56.479	9.17e-06	0.000158132	No orthologs
FBgn0033170	-1.91928	3.99627	198.331	1.11e-09	1.08e-07	PLA2G3
FBgn0051956	-1.91564	-1.10767	29.6433	4.62e-05	0.000554115	GALNT10
FBgn0043578	-1.91395	3.06976	8.73712	0.0127675	0.045943	PGLYRP4
FBgn0026878	-1.90369	0.0917496	74.4965	1.45e-07	5.19e-06	TTC3
FBgn0085195	-1.8991	4.72474	11.9527	0.00520579	0.0231234	No orthologs
FBgn0032287	-1.88685	3.63884	98.4896	2.29e-07	7.74e-06	AMT
FBgn0029831	-1.88315	2.59466	9.21554	0.0110276	0.0412861	PNLIP
FBgn0052695	-1.88256	2.84844	108.614	6.08e-08	2.58e-06	No orthologs
FBgn0040733	-1.86259	5.77993	60.8683	6.11e-06	0.000113534	No orthologs
FBgn0038395	-1.86135	1.55252	32.5838	6.98e-05	0.000771788	No orthologs
FBgn0265105	-1.86109	-2.4839	10.1991	0.00540577	0.023812	No orthologs
FBgn0265938	-1.84933	-2.59422	19.0204	0.000440114	0.00336247	No orthologs
FBgn0038339	-1.84805	-0.264025	35.2805	1.73e-05	0.000260209	ZBTB39
FBgn0053508	-1.84348	-0.307842	57.1124	8.7e-07	2.38e-05	SCNN1B
FBgn0263746	-1.835	-1.42207	33.4327	2.35e-05	0.000326576	No orthologs
FBgn0264874	-1.81861	0.554561	97.6912	2.14e-08	1.1e-06	No orthologs
FBgn0000406	-1.81298	7.37489	70.4386	2.83e-06	6.13e-05	FADS1 / FADS2 / FADS2P1 / FADS3
FBgn0023535	-1.80997	0.939384	22.551	0.000341836	0.0027075	ARG2
FBgn0085825	-1.8079	-0.947677	13.9166	0.00179286	0.0101846	No orthologs
FBgn0064237	-1.80428	3.13266	48.8816	1.36e-05	0.000215802	CHIT1
FBgn0053792	-1.79976	-2.68541	9.62778	0.00656081	0.0275758	No orthologs
FBgn0037090	-1.79585	2.95968	43.6352	2.43e-05	0.000334189	CES4A / CES5A
FBgn0020513	-1.79149	6.58132	153.982	2.3e-08	1.17e-06	PAICS
FBgn0034364	-1.78867	3.4595	40.3243	3.9e-05	0.000485626	CDO1
FBgn0052667	-1.78643	4.81826	100.506	2.8e-07	9.33e-06	No orthologs
FBgn0050090	-1.78555	-1.68458	14.9463	0.00127237	0.00778525	CMA1 / CTSG / GZMB / GZMH
FBgn0050009	-1.7826	-1.99848	27.7771	6.58e-05	0.000736973	No orthologs
FBgn0032058	-1.77935	-2.37449	20.5359	0.000306466	0.00248998	CEL / NLGN1 / NLGN2 / NLGN3 / NLGN4X / NLGN4Y
FBgn0030993	-1.77499	2.54145	255.366	1.46e-11	5.88e-09	STOM / STOML3
FBgn0031860	-1.77485	2.93437	79.1593	6.3e-07	1.8e-05	DAO
FBgn0031538	-1.7737	4.78798	83.443	8.91e-07	2.43e-05	No orthologs
FBgn0040735	-1.77352	4.72584	48.6617	1.74e-05	0.000260984	No orthologs
FBgn0259229	-1.76938	1.27776	23.4327	0.000331685	0.00264327	No orthologs
FBgn0002962	-1.76868	-3.49445	7.69423	0.0131432	0.0469584	NANOS1
FBgn0039031	-1.75102	4.28792	113.336	9.68e-08	3.76e-06	No orthologs
FBgn0262838	-1.74015	1.20746	21.4322	0.000480654	0.00360135	No orthologs
FBgn0031701	-1.73823	0.172309	9.91812	0.0078633	0.0317447	No orthologs
FBgn0052191	-1.73364	3.72978	165.621	2.76e-09	2.17e-07	ARSI
FBgn0035476	-1.73238	0.164495	29.8333	4.85e-05	0.000575091	AKR1A1
FBgn0032726	-1.72838	4.33102	10.2848	0.00813866	0.0325184	BHMT2 / MTR
FBgn0053307	-1.72548	2.86851	32.9555	9.42e-05	0.000976008	No orthologs
FBgn0266637	-1.71907	-0.261702	22.009	0.000237115	0.00202688	No orthologs
FBgn0039611	-1.71766	3.73654	46.2581	1.97e-05	0.000284021	MME
FBgn0037410	-1.71703	4.99673	26.3747	0.000291858	0.00239636	No orthologs
FBgn0062961	-1.71363	1.39169	31.0977	8.2e-05	0.000872016	No orthologs
FBgn0030607	-1.71104	2.97386	59.451	3.82e-06	7.75e-05	PNPLA2 / PNPLA3
FBgn0038095	-1.70579	-2.68641	9.66251	0.00648311	0.0273083	CYP17A1
FBgn0039022	-1.70394	1.95096	53.6131	4.15e-06	8.29e-05	KEL / MME / MMEL1 / PHEX
FBgn0266145	-1.70302	-0.581655	42.8236	5.42e-06	0.000103924	No orthologs
FBgn0035496	-1.69997	-2.67227	9.37067	0.0071699	0.0295182	PRSS29P / PRSS54 / PRSS55
FBgn0033017	-1.69576	4.71946	662.215	6.85e-15	1.33e-11	KCTD10
FBgn0033659	-1.69233	-1.28772	32.1771	2.93e-05	0.000387868	CASP7
FBgn0037547	-1.68879	-2.12823	11.303	0.00376791	0.0180808	FAAH
FBgn0014031	-1.6813	5.40334	111.546	1.51e-07	5.35e-06	AGXT
FBgn0085732	-1.68091	1.73094	238.27	2.52e-11	7.93e-09	No orthologs
FBgn0031305	-1.67572	4.88219	79.1433	1.16e-06	3.02e-05	No orthologs
FBgn0053301	-1.66901	-0.742668	29.7717	4.51e-05	0.000542766	No orthologs
FBgn0039801	-1.66357	4.43069	74.3413	1.52e-06	3.78e-05	NPC2
FBgn0034010	-1.6585	2.20353	33.7786	6.4e-05	0.000719535	No orthologs
FBgn0040257	-1.65816	-1.66171	18.0175	0.000564373	0.004102	UGT1A6
FBgn0040256	-1.65609	4.49676	382.043	5.92e-13	4.6e-10	UGT1A3
FBgn0030425	-1.65518	4.23709	40.2401	4.15e-05	0.000508811	ECE1 / ECE2 / KEL / MME / MMEL1 / PHEX
FBgn0010381	-1.65357	5.24198	8.48464	0.0138612	0.048894	No orthologs
FBgn0032431	-1.65031	-1.3803	34.7775	1.88e-05	0.000273602	C1orf194
FBgn0034219	-1.64789	0.281202	42.1972	5.94e-06	0.000111	ADGRF1 / ADGRG1 / ADGRG3 / ADGRG5 / ADGRG6
FBgn0030947	-1.64673	-2.48569	10.4967	0.00489632	0.0221973	MEP1B
FBgn0263766	-1.64544	0.537571	41.6305	6.9e-06	0.000125097	No orthologs
FBgn0042127	-1.64318	-1.04933	22.2749	0.000206159	0.0018128	NUPL2
FBgn0086691	-1.64057	4.35798	90.9746	3.86e-07	1.22e-05	HRSP12
FBgn0000477	-1.63834	4.62738	46.9999	1.95e-05	0.000282348	DNASE2 / DNASE2B
FBgn0262142	-1.63526	-0.242748	56.8211	8.99e-07	2.44e-05	No orthologs
FBgn0263199	-1.62918	5.60292	155.835	1.32e-08	7.48e-07	GALK2
FBgn0031558	-1.62817	3.91701	54.528	7.87e-06	0.000140382	EPPIN-WFDC6
FBgn0037727	-1.62424	2.29098	162.802	4.81e-10	6.02e-08	KEL
FBgn0037396	-1.62168	1.48507	24.707	0.00026252	0.00219729	No orthologs
FBgn0037975	-1.61944	2.44813	75.0795	5.03e-07	1.52e-05	KCNAB1
FBgn0051288	-1.61771	1.62171	65.8875	5.07e-07	1.52e-05	No orthologs
FBgn0041236	-1.60478	-1.90454	11.3082	0.00376159	0.0180727	No orthologs
FBgn0086348	-1.60164	4.28557	42.9106	2.9e-05	0.000385218	GSTO1
FBgn0017456	-1.60095	-1.06295	21.5648	0.000241828	0.00205932	UBE2L3
FBgn0032770	-1.59956	1.48881	61.0164	9.28e-07	2.48e-05	No orthologs
FBgn0265633	-1.59747	-2.10612	15.9647	0.000962827	0.00625999	No orthologs
FBgn0031689	-1.59405	6.61038	267.59	1.36e-10	2.69e-08	TBXAS1
FBgn0035583	-1.59346	2.2422	63.9572	1.25e-06	3.2e-05	No orthologs
FBgn0030073	-1.59075	0.064643	31.3205	3.41e-05	0.000436067	DHRS11
FBgn0051659	-1.5752	-1.95199	11.1156	0.00400129	0.018974	APOD
FBgn0001187	-1.56449	4.89047	85.2356	6.58e-07	1.87e-05	GCK
FBgn0267430	-1.56405	0.064473	21.2494	0.000294526	0.00241147	No orthologs
FBgn0083945	-1.56049	-1.39146	25.7203	9.91e-05	0.00101502	No orthologs
FBgn0037662	-1.55329	-1.72438	12.402	0.00267262	0.0139152	No orthologs
FBgn0039241	-1.54911	5.5324	48.5249	1.75e-05	0.000261495	ATIC
FBgn0033287	-1.54762	-2.61181	7.94706	0.0119567	0.0438488	No orthologs
FBgn0028956	-1.5471	0.626112	93.7945	2.86e-08	1.42e-06	ADGRG7
FBgn0032350	-1.54623	6.10097	407.417	7.53e-13	5.48e-10	PHGDH
FBgn0034198	-1.54588	4.40126	150.62	6.72e-09	4.42e-07	No orthologs
FBgn0013307	-1.54104	4.26013	79.4565	8.08e-07	2.24e-05	ODC1
FBgn0035484	-1.54067	5.02755	189.742	1.4e-09	1.24e-07	FGGY
FBgn0031417	-1.53653	4.15965	105.535	1.06e-07	4.1e-06	DHDH
FBgn0267270	-1.53431	-0.318392	33.7055	2.25e-05	0.000316194	No orthologs
FBgn0050050	-1.53356	1.93465	79.9559	1.26e-07	4.64e-06	No orthologs
FBgn0001208	-1.53354	7.0634	115.124	1.19e-07	4.44e-06	PAH
FBgn0037612	-1.52707	5.19419	149.444	1.24e-08	7.13e-07	SOAT1
FBgn0033696	-1.52494	-1.24987	8.32139	0.0107175	0.0404369	TBXAS1
FBgn0023507	-1.5146	5.81084	171.248	5.06e-09	3.51e-07	D2HGDH
FBgn0000053	-1.51123	5.52778	59.6541	5.75e-06	0.000108504	GART
FBgn0264776	-1.51122	3.04008	36.2225	5.57e-05	0.00063568	No orthologs
FBgn0266331	-1.50836	-0.628067	27.4448	7.02e-05	0.000775005	No orthologs
FBgn0039518	-1.50744	-0.295689	40.6308	7.47e-06	0.000134738	PIGN
FBgn0013949	-1.50651	4.47453	60.4836	4.5e-06	8.88e-05	MAPK1IP1L
FBgn0037714	-1.49739	3.14745	155.031	1.1e-09	1.08e-07	MPC2
FBgn0033139	-1.49051	0.161322	28.5975	5.63e-05	0.000639486	ROM1
FBgn0037230	-1.48807	5.83837	116.16	9.38e-08	3.67e-06	KEL / PHEX
FBgn0040813	-1.48335	9.27182	38.8114	4.99e-05	0.000584404	No orthologs
FBgn0016715	-1.48331	2.67111	98.0608	4.63e-08	2.08e-06	HDHD3
FBgn0050026	-1.48053	2.77252	68.3533	9.47e-07	2.52e-05	No orthologs
FBgn0036157	-1.47711	1.97851	53.4212	3.21e-06	6.8e-05	MTHFR
FBgn0000615	-1.47489	-0.744704	18.9143	0.000451682	0.00343285	No orthologs
FBgn0032773	-1.46328	6.38481	33.7836	9.86e-05	0.00101104	No orthologs
FBgn0032322	-1.46227	3.34066	29.2788	0.00015903	0.00148347	No orthologs
FBgn0031219	-1.46012	-0.694009	18.2216	0.000536193	0.00393896	No orthologs
FBgn0033395	-1.45958	0.0264058	31.4648	3.32e-05	0.000427796	CYP4F12
FBgn0013773	-1.45829	2.50632	116.229	7.06e-09	4.62e-07	CYP3A4 / CYP3A5 / TBXAS1
FBgn0263083	-1.45783	2.82406	28.6181	0.000164556	0.00151537	No orthologs
FBgn0036875	-1.45507	4.12212	201.027	1.96e-10	3.26e-08	ACPP
FBgn0030968	-1.45148	3.69909	126.761	1.36e-08	7.6e-07	DCXR
FBgn0039239	-1.4416	0.393931	15.2355	0.00149362	0.00884223	No orthologs
FBgn0039666	-1.44133	-1.11254	9.51332	0.00682442	0.0284172	No orthologs
FBgn0014019	-1.43871	7.91375	77.6561	1.23e-06	3.17e-05	OPN4
FBgn0029769	-1.42804	4.35297	144.283	6.65e-09	4.4e-07	KEL / MME / MMEL1 / PHEX
FBgn0034612	-1.42502	0.443768	53.7316	1.29e-06	3.31e-05	ABCC4
FBgn0038516	-1.42339	4.24275	66.3	2.27e-06	5.23e-05	PYCR1
FBgn0051076	-1.42294	-1.48942	30.316	4.08e-05	0.000503007	C10orf11
FBgn0032820	-1.41958	4.84171	130.503	2.2e-08	1.13e-06	FBP2
FBgn0023550	-1.41742	2.57592	9.20235	0.0108686	0.0408847	FAR1 / FAR2
FBgn0029091	-1.41496	-1.60401	13.0709	0.00218387	0.0119326	HAS1 / HAS2 / HAS3
FBgn0265530	-1.41411	-1.9355	10.9893	0.00416779	0.0196436	No orthologs
FBgn0260474	-1.41001	3.2139	29.0684	0.00016045	0.00149313	No orthologs
FBgn0000337	-1.4096	-2.03277	14.1949	0.00157296	0.00921397	KMO
FBgn0001114	-1.39964	7.21455	58.9668	6.05e-06	0.0001127	CEL / NLGN1 / NLGN2 / NLGN3 / NLGN4X / NLGN4Y
FBgn0039609	-1.39402	-1.49765	14.1806	0.00157938	0.00923299	PHEX
FBgn0034331	-1.39213	5.87373	31.5001	0.00013306	0.00128335	No orthologs
FBgn0053120	-1.39093	3.14579	31.2334	0.000111517	0.00111431	No orthologs
FBgn0034200	-1.38999	5.96035	58.069	6.43e-06	0.000118717	SATL1
FBgn0054054	-1.38422	1.87624	62.7511	6.67e-07	1.88e-05	No orthologs
FBgn0035943	-1.38415	1.00078	53.8395	1.28e-06	3.28e-05	PAOX / SMOX
FBgn0051777	-1.38315	2.35464	43.9548	1.31e-05	0.000209155	No orthologs
FBgn0267011	-1.38163	-1.86394	7.92929	0.012036	0.0440287	No orthologs
FBgn0265814	-1.38015	0.329655	41.2087	6.86e-06	0.000124842	No orthologs
FBgn0003965	-1.37402	3.36662	92.5098	1.22e-07	4.53e-06	TDO2
FBgn0025692	-1.3731	1.11129	112.85	7.48e-09	4.79e-07	GRINA
FBgn0261393	-1.37023	1.99552	73.9603	1.84e-07	6.35e-06	CEL / NLGN1 / NLGN2 / NLGN3 / NLGN4X / NLGN4Y
FBgn0030218	-1.3698	4.22874	39.4903	4.06e-05	0.000500726	SLC25A15
FBgn0033439	-1.36759	0.747579	44.1625	4.49e-06	8.87e-05	No orthologs
FBgn0038795	-1.36627	2.89844	30.4701	0.000118894	0.00117194	TMLHE
FBgn0029823	-1.36424	5.57798	69.3695	2.2e-06	5.14e-05	SHMT1
FBgn0052115	-1.36418	0.385527	44.8875	4.06e-06	8.12e-05	No orthologs
FBgn0051202	-1.36083	-1.97702	9.96845	0.00584187	0.0252181	MAN1A2
FBgn0265693	-1.3485	-1.92105	18.2832	0.000527998	0.00388365	No orthologs
FBgn0036806	-1.34541	2.55182	110.083	8.97e-09	5.59e-07	CYP24A1
FBgn0030737	-1.34476	4.0944	42.9366	2.5e-05	0.000341672	CRYL1
FBgn0031937	-1.34123	4.03415	86.0709	3.09e-07	1e-05	SLC6A2 / SLC6A3
FBgn0039682	-1.33721	7.39098	51.7655	1.17e-05	0.000192831	No orthologs
FBgn0038550	-1.33309	-1.67219	16.5352	0.000827049	0.00553754	ZNF621
FBgn0037126	-1.33183	3.52768	42.4655	2.35e-05	0.000326576	No orthologs
FBgn0050082	-1.327	-0.959288	16.99	0.000734124	0.00506711	CMA1 / CTSG / GZMB / GZMH
FBgn0085453	-1.32024	2.83617	39.813	2.66e-05	0.00035986	ST20-MTHFS
FBgn0265318	-1.3195	0.971138	91.1785	3.5e-08	1.65e-06	No orthologs
FBgn0011705	-1.31156	4.57155	81.5495	5.33e-07	1.58e-05	No orthologs
FBgn0020416	-1.31011	4.64424	45.5334	1.95e-05	0.000281907	CHIT1
FBgn0261976	-1.31006	1.24207	104.679	1.3e-08	7.36e-07	GINS2
FBgn0029828	-1.30926	5.05391	104.875	1.08e-07	4.12e-06	GZMK / GZMM / KLK1 / KLK10 / KLK12 / KLK15 / KLK2 / KLK4 / KLK5 / KLK7 / KLK8 / PRSS37 / PRSS58
FBgn0266432	-1.30912	-1.37852	11.197	0.00389795	0.0186127	ATP1A2 / ATP1A4
FBgn0034717	-1.30792	3.40818	43.3894	1.97e-05	0.000283807	LGI1 / LRFN1 / LRFN2 / LRRC38 / LRRC55 / LRTM2 / OMG / SLITRK1 / SLITRK2 / SLITRK3 / SLITRK4 / SLITRK5 / SLITRK6
FBgn0051268	-1.30641	-1.85886	12.3607	0.00270654	0.01404	No orthologs
FBgn0034390	-1.30087	3.74204	92.5552	1.29e-07	4.71e-06	HIBADH
FBgn0032834	-1.29612	0.814657	35.2534	1.73e-05	0.000260441	MUCL1
FBgn0085360	-1.29291	3.84954	124.754	1e-08	6.04e-07	No orthologs
FBgn0038257	-1.29091	3.6017	41.7089	2.56e-05	0.000347454	RGN
FBgn0031913	-1.28966	4.05165	32.1352	0.000105408	0.00106238	RLBP1
FBgn0030270	-1.28396	0.664297	51.7954	1.64e-06	4.05e-05	No orthologs
FBgn0030262	-1.27465	4.13108	67.7426	1.52e-06	3.78e-05	No orthologs
FBgn0067905	-1.27395	5.72926	23.5567	0.000447921	0.00341094	No orthologs
FBgn0024740	-1.2728	-1.1187	16.2094	0.00090174	0.00591563	LIPA / LIPF / LIPJ
FBgn0051778	-1.26677	3.73667	46.8441	1.32e-05	0.000210779	No orthologs
FBgn0038873	-1.2659	-0.608682	17.4247	0.000656148	0.00462837	No orthologs
FBgn0035090	-1.26575	5.74025	45.6485	2.12e-05	0.000302016	CD36 / SCARB1 / SCARB2
FBgn0034943	-1.26517	2.91738	152.944	7.73e-10	8.57e-08	FMO5
FBgn0029765	-1.25667	3.89386	44.228	1.91e-05	0.000277339	LYZL2
FBgn0266408	-1.25593	-1.48514	12.1314	0.00290438	0.0148088	No orthologs
FBgn0033520	-1.25183	1.9162	51.4315	2.21e-06	5.14e-05	PRDX6
FBgn0037973	-1.24663	2.65562	109.125	9.56e-09	5.83e-07	KCNAB2
FBgn0052237	-1.24156	-1.15736	8.58384	0.00947088	0.0366961	No orthologs
FBgn0039023	-1.24137	1.95257	62.3758	5.35e-07	1.58e-05	PHEX
FBgn0054025	-1.24078	-2.51885	8.59557	0.00943096	0.0365536	No orthologs
FBgn0035922	-1.23812	0.495231	11.0106	0.00503921	0.0225902	PEX7
FBgn0039879	-1.2376	-1.35618	13.5446	0.00189867	0.0106661	GRID1
FBgn0051414	-1.2363	3.75399	119.389	1.06e-08	6.28e-07	GBA
FBgn0051326	-1.23626	5.28342	222.465	8.21e-11	2.04e-08	PAMR1
FBgn0032613	-1.2361	2.90808	35.101	5.14e-05	0.000598354	ECE1 / ECE2
FBgn0032896	-1.22776	2.68781	54.7084	2.83e-06	6.12e-05	No orthologs
FBgn0263200	-1.22431	5.23615	91.9246	2.57e-07	8.6e-06	GALT
FBgn0266312	-1.21787	-2.39708	7.74975	0.0128716	0.0462291	No orthologs
FBgn0050046	-1.21754	3.62466	130.741	3.52e-09	2.61e-07	SPON1
FBgn0036262	-1.21378	6.73086	39.7441	4.33e-05	0.00052626	MIOX
FBgn0259715	-1.21365	5.92819	36.2718	6.62e-05	0.000738354	No orthologs
FBgn0029588	-1.21205	0.307202	27.6992	6.69e-05	0.000744447	ALKBH7
FBgn0029859	-1.20463	0.323103	18.9619	0.000446451	0.00340419	No orthologs
FBgn0030615	-1.20364	2.13221	93.7123	2.88e-08	1.42e-06	CYP4A11 / CYP4A22 / CYP4F12
FBgn0264982	-1.19589	-1.01121	14.3839	0.00149044	0.00883721	No orthologs
FBgn0027560	-1.18893	7.93824	51.7747	1.02e-05	0.000172514	No orthologs
FBgn0036677	-1.18701	-0.406371	20.144	0.000336017	0.00267414	No orthologs
FBgn0044011	-1.17556	1.80175	77.0431	1.15e-07	4.34e-06	SERPINA13P
FBgn0037829	-1.16897	-1.97516	10.0701	0.00564495	0.0246143	SV2A
FBgn0024293	-1.16644	6.56985	110.564	7.75e-08	3.17e-06	SERPINB1 / SERPINB13 / SERPINB3 / SERPINB4 / SERPINB7 / SERPINC1
FBgn0050431	-1.16529	2.46636	73.4809	1.89e-07	6.46e-06	ZBTB14 / ZNF425 / ZNF664 / ZNF786
FBgn0030575	-1.16415	3.66367	61.156	2.05e-06	4.88e-05	BBOX1
FBgn0033610	-1.16355	-2.10835	9.46011	0.00695103	0.0288208	FAM166B
FBgn0038439	-1.16301	0.620768	55.6857	1.03e-06	2.71e-05	CDHR5 / PCDH20
FBgn0034199	-1.16292	3.58428	145.42	1.13e-09	1.09e-07	No orthologs
FBgn0036529	-1.16254	0.240861	25.921	9.51e-05	0.00098305	GALNT10 / GALNTL6
FBgn0030594	-1.16012	-1.68145	10.6897	0.004595	0.0211941	CHDH
FBgn0036787	-1.15661	2.39205	44.5464	8.48e-06	0.000149488	GGCT
FBgn0031907	-1.1501	4.21872	62.1812	2.24e-06	5.18e-05	YIPF6
FBgn0034394	-1.14944	5.16657	49.6132	1.16e-05	0.000191524	SLC17A5
FBgn0026602	-1.14886	4.57245	444.035	1.76e-13	1.58e-10	ADK
FBgn0263336	-1.1488	1.9145	37.9596	1.72e-05	0.000259812	No orthologs
FBgn0033821	-1.14877	4.3724	18.5742	0.00108988	0.00691571	No orthologs
FBgn0033353	-1.14874	-1.54767	10.0567	0.00567037	0.0246789	No orthologs
FBgn0051634	-1.14855	-1.14482	13.6766	0.00182685	0.0103467	SLCO4A1
FBgn0034162	-1.14635	5.74574	55.2226	6.84e-06	0.000124715	No orthologs
FBgn0037146	-1.1443	7.73897	71.5712	1.4e-06	3.53e-05	ALDH18A1
FBgn0038467	-1.14046	4.1251	269.43	9.57e-12	4.46e-09	ADSL
FBgn0085405	-1.13617	5.12112	106.869	5.76e-08	2.47e-06	NACC1 / NACC2 / ZBTB17
FBgn0003507	-1.12981	4.47492	149.858	1.41e-09	1.24e-07	GATA5 / GATA6
FBgn0054003	-1.12969	1.00288	25.4018	0.000115253	0.00114574	DLK1
FBgn0040398	-1.12794	6.54339	66.3849	2.39e-06	5.41e-05	IFRD1 / IFRD2
FBgn0267472	-1.12727	3.25334	236.069	2.71e-11	8.31e-09	No orthologs
FBgn0037553	-1.12597	2.61934	38.8859	2.16e-05	0.000305617	LRRC17 / NRROS
FBgn0033543	-1.12587	5.20604	198.092	1.43e-10	2.78e-08	DDO
FBgn0262481	-1.12308	0.358356	25.4928	0.000103763	0.00105343	No orthologs
FBgn0034440	-1.12202	-2.36004	7.63828	0.0134235	0.0477988	ERMP1
FBgn0033820	-1.12074	8.08461	27.8584	0.000212275	0.00185537	No orthologs
FBgn0038214	-1.12058	1.40233	15.4133	0.00162277	0.00941111	No orthologs
FBgn0040606	-1.12026	7.35148	53.0774	8.69e-06	0.00015252	No orthologs
FBgn0053099	-1.11912	-1.21489	9.89585	0.00598729	0.025703	No orthologs
FBgn0014000	-1.11805	4.28947	39.1489	3.54e-05	0.000449309	No orthologs
FBgn0012036	-1.11652	8.22237	250.991	1.67e-11	5.91e-09	ALDH2
FBgn0030451	-1.1162	-0.162143	26.6354	8.24e-05	0.00087508	ALDH16A1
FBgn0039675	-1.11528	-1.97458	7.57086	0.0137703	0.0486582	ASIC5
FBgn0025583	-1.11135	6.69424	8.70216	0.0129048	0.0463305	No orthologs
FBgn0262035	-1.10931	2.91828	43.0008	1.31e-05	0.000209155	No orthologs
FBgn0028737	-1.10473	7.19263	458.835	1.35e-13	1.43e-10	EEF1B2
FBgn0052475	-1.1023	5.58251	591.945	1.71e-14	2.49e-11	No orthologs
FBgn0039827	-1.0978	2.84285	20.7659	0.00059691	0.00426776	DHTKD1
FBgn0037684	-1.09143	3.45368	25.634	0.000251023	0.0021132	SRR
FBgn0265103	-1.08994	-0.785962	9.08566	0.0079211	0.0318548	No orthologs
FBgn0050203	-1.08863	3.65592	75.7689	3.2e-07	1.03e-05	SPON1
FBgn0031791	-1.08536	1.6679	28.8731	6.55e-05	0.000734863	No orthologs
FBgn0033836	-1.08529	0.535539	41.2781	6.79e-06	0.000124546	No orthologs
FBgn0028940	-1.08452	5.51119	251.31	1.66e-11	5.91e-09	TBXAS1
FBgn0039564	-1.08131	2.05095	28.6505	9.41e-05	0.000976008	MME
FBgn0013308	-1.08118	0.851967	21.4802	0.000257738	0.00216192	ODC1
FBgn0033440	-1.07968	-1.21427	18.6909	0.000477181	0.00358455	STRAP
FBgn0085364	-1.07903	5.5106	194.215	1.66e-10	3.05e-08	No orthologs
FBgn0037801	-1.07525	2.41785	15.9483	0.00164146	0.00948645	GLDC
FBgn0041710	-1.07386	1.6063	40.1596	8.02e-06	0.00014259	No orthologs
FBgn0034166	-1.07284	1.99738	24.0823	0.000237116	0.00202688	LIPC
FBgn0039312	-1.07237	2.61581	18.8293	0.000827187	0.00553754	No orthologs
FBgn0022774	-1.06848	4.1055	50.6702	6.9e-06	0.000125097	OAT
FBgn0086687	-1.06769	9.47651	40.2541	3.24e-05	0.0004205	SCD5
FBgn0031426	-1.06734	0.421006	9.85195	0.0067935	0.0283188	LIPI
FBgn0053493	-1.06644	3.5722	70.1715	5.15e-07	1.54e-05	No orthologs
FBgn0259729	-1.06386	1.79655	47.7719	2.75e-06	6.01e-05	UBXN2B
FBgn0267300	-1.06208	0.31488	30.1706	4.19e-05	0.000512783	No orthologs
FBgn0036622	-1.04913	2.42261	81.5864	7.69e-08	3.16e-06	AGPAT4
FBgn0039319	-1.0482	1.57485	48.4496	2.51e-06	5.62e-05	No orthologs
FBgn0034885	-1.04569	5.9798	41.1961	3.16e-05	0.000412302	AQP6
FBgn0013813	-1.04499	4.5675	153.52	7.51e-10	8.45e-08	DNAH10
FBgn0050148	-1.04483	1.17974	29.2844	4.94e-05	0.000580495	No orthologs
FBgn0262148	-1.04367	0.189854	12.6345	0.00249	0.0131509	No orthologs
FBgn0034870	-1.04204	-0.045586	27.0181	7.64e-05	0.000824345	LITAF
FBgn0037163	-1.04199	5.2572	15.724	0.00203045	0.0112478	PPAP2A / PPAP2B
FBgn0035193	-1.0325	0.207596	21.0867	0.000269732	0.00223995	No orthologs
FBgn0015521	-1.03186	7.02628	335.865	1.66e-12	1.13e-09	RPS21
FBgn0052801	-1.02324	-0.644892	10.6485	0.00465745	0.0214397	No orthologs
FBgn0032161	-1.02202	1.32875	62.1902	4.95e-07	1.49e-05	ECI1
FBgn0023129	-1.01984	6.55356	66.2834	1.99e-06	4.78e-05	PSPH
FBgn0261805	-1.01827	0.160544	20.4826	0.000310305	0.0025172	No orthologs
FBgn0053460	-1.01507	-0.170028	18.0999	0.000552794	0.00403042	No orthologs
FBgn0031563	-1.01415	4.0555	45.5157	1.22e-05	0.000197716	SPINT2
FBgn0036348	-1.01195	-0.812369	13.9429	0.00169104	0.00971516	CFAP43
FBgn0031428	-1.01005	3.58339	167.495	3.87e-10	5.1e-08	GLYCTK
FBgn0265084	-1.00857	2.68398	8.60227	0.0126974	0.0457727	No orthologs
FBgn0014427	-1.008	4.98734	120.468	1e-08	6.04e-07	PSAT1
FBgn0039537	-1.00624	4.81224	154.066	7.31e-10	8.35e-08	HSDL2
FBgn0032836	-1.0058	6.00796	33.1285	9.2e-05	0.000959968	No orthologs
FBgn0035734	-1.00508	4.08014	116.348	6.46e-09	4.35e-07	No orthologs
FBgn0264602	-1.00042	-1.8744	7.94204	0.0119791	0.0438557	No orthologs
FBgn0034821	1.00128	-0.452787	14.0794	0.00162587	0.00941502	PRRX1
FBgn0033593	1.00572	4.23887	10.4798	0.00748927	0.0305417	No orthologs
FBgn0045980	1.0075	-0.737238	13.592	0.0018725	0.0105547	NEK8
FBgn0004644	1.00983	0.26555	18.7938	0.000465244	0.00350618	SHH
FBgn0039523	1.01512	-0.227083	32.7835	2.63e-05	0.00035623	No orthologs
FBgn0039817	1.01618	2.73515	89.8882	3.88e-08	1.78e-06	SLC46A3
FBgn0043025	1.02159	0.0267791	19.1564	0.000425762	0.00327351	CECR1
FBgn0052110	1.02576	-1.74542	10.3139	0.00520246	0.0231174	SENP1 / SENP2
FBgn0052036	1.0285	-1.7788	9.64536	0.00652136	0.0274396	No orthologs
FBgn0036289	1.03137	4.70614	96.3125	6.71e-08	2.79e-06	CLVS1
FBgn0040609	1.04068	1.98279	15.2082	0.00170538	0.00978786	No orthologs
FBgn0039297	1.04267	2.32636	34.5961	2.98e-05	0.000393855	No orthologs
FBgn0058198	1.04339	3.78538	36.6756	3.93e-05	0.000487244	No orthologs
FBgn0035264	1.04435	0.517824	36.7106	1.37e-05	0.000216935	WDR35
FBgn0259215	1.05096	-1.40858	15.2889	0.00115721	0.00722171	GRIK1 / GRIK2 / GRIK3
FBgn0038986	1.0573	1.60514	11.4773	0.00490938	0.0222392	ELOVL1 / ELOVL4 / ELOVL7
FBgn0039495	1.05982	3.41745	161.625	5.08e-10	6.17e-08	PRSS48
FBgn0261534	1.0612	4.53378	59.3952	2.74e-06	6e-05	FRRS1
FBgn0038820	1.07202	8.8256	14.0079	0.00303116	0.0152685	No orthologs
FBgn0038680	1.07327	3.22524	109.577	9.28e-09	5.75e-07	CYP27A1
FBgn0029662	1.07618	-0.391713	9.45066	0.00697379	0.0289049	GRXCR1
FBgn0040922	1.0807	-1.76862	9.2004	0.00760846	0.0309087	No orthologs
FBgn0033207	1.08136	-2.26912	7.99654	0.011739	0.0432943	No orthologs
FBgn0260653	1.08226	5.23425	16.5021	0.00171259	0.00980993	No orthologs
FBgn0036689	1.08246	-1.6271	11.5296	0.0035059	0.0170867	No orthologs
FBgn0034095	1.08858	0.440073	27.4114	7.07e-05	0.000777866	WDR60
FBgn0264721	1.09003	-1.42161	10.5247	0.00485118	0.0220459	No orthologs
FBgn0267652	1.09317	-1.12721	14.9447	0.00127293	0.00778525	No orthologs
FBgn0050354	1.0961	-0.98182	9.8168	0.00615029	0.0262288	UQCRH
FBgn0036979	1.10238	-1.305	9.44683	0.00698306	0.028933	No orthologs
FBgn0036416	1.10716	-0.949196	11.1295	0.00398342	0.0189123	No orthologs
FBgn0052255	1.10737	-1.69453	13.4546	0.00194947	0.0108728	No orthologs
FBgn0267743	1.11056	-0.158613	29.927	4.39e-05	0.000531812	No orthologs
FBgn0032685	1.11982	5.53063	198.206	1.74e-10	3.05e-08	MPO
FBgn0030562	1.12742	3.28756	51.388	4.79e-06	9.29e-05	PI16
FBgn0033602	1.13132	5.24961	253.159	1.56e-11	5.88e-09	No orthologs
FBgn0029856	1.13629	2.56385	165.213	4.3e-10	5.5e-08	UBB
FBgn0038422	1.13642	4.76081	12.4668	0.00445608	0.0207092	No orthologs
FBgn0039728	1.14518	1.87846	32.6932	3.59e-05	0.000454033	IGFALS
FBgn0003372	1.15181	-0.192746	24.4593	0.000128562	0.00125345	MUC19 / MUC4
FBgn0036680	1.15324	3.28592	167.675	3.84e-10	5.1e-08	No orthologs
FBgn0263468	1.1547	-1.71782	7.94386	0.011971	0.0438557	No orthologs
FBgn0031629	1.16257	6.1147	138.107	1.08e-08	6.37e-07	No orthologs
FBgn0041180	1.16626	7.3708	300.678	4.01e-12	1.95e-09	CD109
FBgn0085404	1.1676	0.893503	48.8498	2.38e-06	5.41e-05	No orthologs
FBgn0004897	1.16839	-1.92709	9.16649	0.00769936	0.031191	FOXB1 / FOXB2
FBgn0259977	1.18289	3.05832	71.645	3.93e-07	1.24e-05	DDC
FBgn0050042	1.1913	-1.82954	7.79878	0.0126371	0.0455693	No orthologs
FBgn0032116	1.19708	2.73337	11.4263	0.00563478	0.0245791	CP / HEPH / HEPHL1
FBgn0262577	1.21937	-2.33377	9.86198	0.00605652	0.0259342	No orthologs
FBgn0036556	1.22821	6.23564	593.743	1.67e-14	2.49e-11	CTDSP1
FBgn0266654	1.23327	1.89567	111.778	8.02e-09	5.11e-07	No orthologs
FBgn0035798	1.23335	-0.533315	16.0695	0.000936106	0.00611012	FBN3
FBgn0034687	1.2343	-0.251075	33.2904	2.41e-05	0.000332991	ARMT1
FBgn0040843	1.24987	0.361237	27.9688	6.35e-05	0.000714292	No orthologs
FBgn0037879	1.25736	-2.53531	7.99578	0.0117423	0.0432943	GLIPR1L1
FBgn0262717	1.26115	3.85795	94.0538	9.68e-08	3.76e-06	THBD
FBgn0033855	1.27013	-1.87216	8.65342	0.00923675	0.0359924	No orthologs
FBgn0001256	1.27081	0.312617	37.5156	1.2e-05	0.000195942	No orthologs
FBgn0000473	1.29054	6.01486	463.365	1.25e-13	1.43e-10	CYP3A4 / CYP3A43 / CYP3A5 / TBXAS1
FBgn0002931	1.29145	1.63448	72.9637	1.67e-07	5.83e-06	ATOH8
FBgn0035785	1.30032	0.19127	49.7746	2.12e-06	4.98e-05	ASIC3 / ASIC5
FBgn0263345	1.30541	-0.1116	42.4103	5.76e-06	0.000108504	No orthologs
FBgn0039084	1.308	4.89646	23.4802	0.000448469	0.00341288	CEL / CHMP6 / NLGN1 / NLGN2 / NLGN3 / NLGN4X / NLGN4Y
FBgn0010223	1.30884	-0.553676	21.2987	0.000256935	0.00215674	GNAL
FBgn0038435	1.32913	1.20131	177.908	2.44e-10	3.89e-08	GUCY1B2 / GUCY1B3
FBgn0031097	1.33648	3.45979	50.6656	7.97e-06	0.000141977	No orthologs
FBgn0033736	1.34348	-2.88764	8.38269	0.0101865	0.0388487	No orthologs
FBgn0266428	1.34789	3.91741	15.971	0.00192719	0.0107795	No orthologs
FBgn0000075	1.36451	2.51213	38.9076	2.73e-05	0.000367503	DDC
FBgn0038353	1.36668	-1.55473	12.656	0.00247381	0.0130773	No orthologs
FBgn0035544	1.3728	5.77081	105.932	1.44e-07	5.17e-06	No orthologs
FBgn0033748	1.38708	-0.652223	20.4486	0.000312783	0.00252546	No orthologs
FBgn0050101	1.39401	1.68947	148.666	9.58e-10	9.62e-08	GGN / TPRX1
FBgn0038142	1.39498	-0.626254	9.52828	0.00733775	0.0300656	No orthologs
FBgn0036880	1.40837	1.98931	59.7769	1.03e-06	2.72e-05	ZNF160
FBgn0264834	1.41397	0.402957	57.8384	8e-07	2.22e-05	No orthologs
FBgn0039482	1.43023	-0.921618	21.4855	0.000246225	0.00208638	No orthologs
FBgn0086907	1.44941	-1.02643	21.3091	0.000256328	0.0021532	CYCS
FBgn0035957	1.45696	-2.02156	10.0356	0.00571088	0.0247812	CKMT1A / CKMT2
FBgn0267037	1.45814	-3.04851	8.14012	0.0111324	0.0416031	No orthologs
FBgn0045479	1.4656	-1.84923	11.3292	0.00373655	0.0179969	No orthologs
FBgn0033603	1.47058	3.11894	68.1715	1.18e-06	3.08e-05	No orthologs
FBgn0004783	1.47325	0.74108	20.7537	0.000291307	0.00239521	ZNF160
FBgn0266315	1.50474	-2.68022	12.361	0.0027063	0.01404	No orthologs
FBgn0085466	1.51471	-0.501085	28.9001	5.31e-05	0.000612843	No orthologs
FBgn0039485	1.5192	3.46828	82.9446	4.2e-07	1.3e-05	No orthologs
FBgn0032658	1.53132	-2.97701	7.77248	0.0127623	0.045943	No orthologs
FBgn0033354	1.53781	0.455684	52.1754	1.57e-06	3.89e-05	FANCI
FBgn0035873	1.53896	0.316774	58.4781	7.44e-07	2.07e-05	ZNF160
FBgn0033190	1.55167	-2.65095	7.5248	0.0140131	0.0492976	GPD2
FBgn0267240	1.56484	-1.26706	13.7987	0.00176312	0.0100525	No orthologs
FBgn0085194	1.59042	1.62028	43.7644	1.01e-05	0.000171588	No orthologs
FBgn0034098	1.59287	-2.22215	12.9447	0.00226778	0.0122437	TDRD1 / TDRD15 / TDRD6
FBgn0035969	1.59383	3.16618	46.5339	1.54e-05	0.000236977	SLC6A14 / SLC6A15 / SLC6A20 / SLC6A5 / SLC6A9
FBgn0052037	1.62963	1.75067	62.2354	1.08e-06	2.83e-05	No orthologs
FBgn0264343	1.64281	-2.33376	12.9838	0.00224144	0.0121635	No orthologs
FBgn0036436	1.66451	1.57459	104.304	1.33e-08	7.48e-07	TMPRSS3
FBgn0085356	1.66455	3.71296	18.0024	0.00125475	0.0077024	KRTAP5-1
FBgn0052205	1.66817	-2.73469	12.0093	0.00301636	0.0152153	No orthologs
FBgn0032286	1.66873	5.75962	45.902	2.41e-05	0.000332981	MUC21
FBgn0035056	1.67571	-2.0163	12.118	0.00291643	0.0148316	No orthologs
FBgn0013278	1.69429	6.59371	578.623	2.06e-14	2.66e-11	HSPA1A
FBgn0039413	1.69705	-1.17913	11.9826	0.0032036	0.0159577	No orthologs
FBgn0039719	1.703	0.661672	43.7225	4.77e-06	9.28e-05	No orthologs
FBgn0050489	1.71179	-1.31848	11.4495	0.00367841	0.0177757	CYP27A1
FBgn0035582	1.72278	-1.23087	8.90932	0.00881954	0.0346098	No orthologs
FBgn0035282	1.72851	0.622634	23.451	0.000254766	0.00214161	No orthologs
FBgn0038819	1.73628	2.88846	16.3927	0.00172775	0.0098725	No orthologs
FBgn0036600	1.74306	2.96924	13.4672	0.00327901	0.0162638	No orthologs
FBgn0261505	1.74966	-3.11047	7.95542	0.0119196	0.0437816	No orthologs
FBgn0053062	1.81613	-3.14785	7.85298	0.0123834	0.0449593	No orthologs
FBgn0026268	1.82766	3.63374	147.638	9.45e-09	5.8e-07	DHRS11
FBgn0034356	1.84468	0.527447	39.8443	1e-05	0.000170428	PCK1 / PCK2
FBgn0041195	1.88031	-2.54735	13.3617	0.00200351	0.0111369	PKD2 / PKD2L1
FBgn0037304	1.89481	-0.812894	35.1735	1.76e-05	0.000261774	FAM161A
FBgn0010109	1.92786	-1.66505	28.9485	5.26e-05	0.000608473	HES1 / HES4
FBgn0266886	1.92884	-1.76106	32.6907	2.68e-05	0.000361174	No orthologs
FBgn0265638	1.94244	-3.1095	7.90452	0.0121475	0.0442976	No orthologs
FBgn0050267	1.96552	-3.24138	7.97341	0.0118402	0.0435724	No orthologs
FBgn0040553	1.97494	-2.19937	12.814	0.00235859	0.012617	No orthologs
FBgn0016054	1.98568	-0.282266	67.3489	2.89e-07	9.57e-06	CRY1 / CRY2
FBgn0030981	1.99383	-2.46107	10.5406	0.00482582	0.0219889	No orthologs
FBgn0038958	2.00992	-1.63576	12.986	0.00223996	0.0121635	No orthologs
FBgn0035434	2.0125	4.52701	96.2694	4.22e-07	1.3e-05	No orthologs
FBgn0036879	2.04573	-1.36606	9.3586	0.00720004	0.0296109	ZNF160
FBgn0052228	2.12854	-2.37109	22.6613	0.000189257	0.00168838	No orthologs
FBgn0266406	2.1308	2.30092	30.9335	0.000128125	0.00125073	No orthologs
FBgn0037064	2.14787	-1.07928	23.0953	0.000172104	0.00156777	IMPA1 / IMPA2
FBgn0033580	2.18717	-3.24015	7.548	0.0138902	0.0489667	No orthologs
FBgn0264469	2.21143	-3.01233	12.8375	0.00234195	0.0125554	No orthologs
FBgn0265068	2.22064	2.05377	105.539	6.4e-08	2.69e-06	No orthologs
FBgn0267259	2.22761	-3.67004	9.87424	0.0064019	0.0270346	No orthologs
FBgn0052282	2.23226	3.05414	149.175	1.18e-08	6.86e-07	No orthologs
FBgn0004389	2.26076	-3.63429	8.96506	0.00871056	0.0342861	PLEC
FBgn0037067	2.29243	-2.52709	10.7446	0.0045132	0.0209143	No orthologs
FBgn0062928	2.31484	0.973555	232.256	3.08e-11	9.19e-09	No orthologs
FBgn0267461	2.34785	-2.78095	12.6811	0.00245505	0.0130077	No orthologs
FBgn0051909	2.38561	-2.09117	32.1311	2.95e-05	0.00039057	No orthologs
FBgn0052985	2.39425	-2.815	10.7424	0.00451638	0.0209143	No orthologs
FBgn0004777	2.46546	0.770382	80.0043	8.82e-08	3.48e-06	ZNF160
FBgn0039038	2.47189	-0.846371	99.9789	1.81e-08	9.7e-07	SLC9A3R2
FBgn0261356	2.48216	-0.924019	71.6815	1.89e-07	6.46e-06	No orthologs
FBgn0030394	2.51274	-1.57144	10.7592	0.00452817	0.0209439	No orthologs
FBgn0037832	2.52943	-0.944005	42.6473	5.56e-06	0.000105836	No orthologs
FBgn0030938	2.54254	-1.11551	11.3731	0.00492686	0.0222664	RAD23A / RAD23B
FBgn0263842	2.67612	-3.09855	10.4351	0.00499716	0.0224774	No orthologs
FBgn0259145	2.68803	6.38792	526.118	3.99e-12	1.95e-09	CNGA2
FBgn0020637	2.69742	-0.178934	66.9397	3.01e-07	9.87e-06	No orthologs
FBgn0036985	2.72084	1.57339	156.928	1.03e-09	1.02e-07	MAP6 / MAP6D1
FBgn0264373	2.78919	-2.74666	27.3488	7.16e-05	0.000785966	No orthologs
FBgn0085224	2.85692	0.701322	208.692	7.09e-11	1.88e-08	METTL6
FBgn0004191	2.95349	0.443688	56.5211	2.6e-06	5.75e-05	No orthologs
FBgn0038484	3.03834	-1.89077	20.6962	0.000351299	0.00276927	PRSS36 / PRSS53
FBgn0267585	3.22715	-1.47946	131.443	4.8e-09	3.39e-07	No orthologs
FBgn0038821	3.3092	-1.53596	35.7516	1.7e-05	0.000257002	No orthologs
FBgn0266241	3.43765	-3.35453	23.5046	0.000157507	0.00147044	No orthologs
FBgn0003996	3.73227	7.91105	2033.42	1.17e-18	6.8e-15	ABCG2
FBgn0033041	3.92781	-2.31333	51.1153	2.55e-06	5.68e-05	No orthologs
FBgn0037488	3.9346	-1.3821	21.4085	0.000409677	0.00316731	RAF1
FBgn0085232	4.09357	-3.1999	14.6851	0.00136885	0.00824211	No orthologs
FBgn0039316	4.38374	0.117421	306.005	3.49e-12	1.94e-09	No orthologs
FBgn0051798	4.48901	-2.53357	46.5731	6.33e-06	0.000117082	No orthologs
FBgn0266039	4.68296	-3.2542	40.1293	2.02e-05	0.000288719	No orthologs
FBgn0262811	5.64188	-2.43775	70.9313	4.72e-06	9.21e-05	No orthologs
FBgn0028872	5.76968	0.899857	928.8	4.28e-16	1.25e-12	ELFN1 / ELFN2 / TRIL
FBgn0000564	5.97594	0.953574	160.446	4.35e-09	3.18e-07	No orthologs
FBgn0264267	5.98495	-0.0809814	300.699	4.01e-12	1.95e-09	No orthologs
FBgn0259917	6.08711	-3.67013	31.6672	6.71e-05	0.000746202	No orthologs
FBgn0266822	6.34527	1.50837	766.446	2.07e-15	4.83e-12	No orthologs
FBgn0260475	6.40106	-3.18504	32.0331	4.86e-05	0.000575213	GNS
FBgn0051157	6.79907	0.257992	258.187	1.34e-11	5.78e-09	No orthologs
FBgn0085788	6.99084	-3.45024	43.0648	4.58e-05	0.000549502	No orthologs
FBgn0267659	7.13174	-2.99023	41.4785	2.43e-05	0.00033423	No orthologs
FBgn0051600	7.2309	-3.0733	57.1978	1.28e-05	0.000207029	No orthologs
FBgn0001217	7.94044	1.58773	2143.79	4.24e-19	4.94e-15	HSPA1A
FBgn0053503	8.20781	-1.86794	112.65	2.77e-06	6.06e-05	CYP24A1 / CYP27A1
FBgn0058469	9.86798	2.52016	1586.12	2.08e-16	8.06e-13	No orthologs

## Sheet: MAPK3 knockdown
Fly_gene	logFC	logCPM	F	PValue	FDR	DIOPT_Human_orthologs
FBgn0267278	-5.27364	-3.09539	12.2253	0.00332629	0.0177043	No orthologs
FBgn0052643	-3.76696	-3.59583	14.8415	0.00131013	0.00842865	No orthologs
FBgn0039685	-3.18959	3.49803	35.3432	8.45e-05	0.000949783	No orthologs
FBgn0053777	-2.65692	-0.583228	60.393	6.01e-07	2.01e-05	No orthologs
FBgn0026563	-2.63601	0.623456	63.3559	1.01e-06	2.9e-05	No orthologs
FBgn0040349	-2.60885	2.64118	62.7701	4.24e-06	8.94e-05	HSD17B14
FBgn0031302	-2.59886	2.06233	460.639	1.31e-13	3.74e-10	RGS7BP
FBgn0262316	-2.59774	-3.31017	8.94291	0.00833058	0.0357889	No orthologs
FBgn0085485	-2.58414	-2.09026	18.0186	0.000564212	0.00425203	No orthologs
FBgn0024289	-2.57375	4.67861	35.4864	8.53e-05	0.00095606	SORD
FBgn0036110	-2.47642	-2.43929	15.0621	0.00123205	0.00805512	No orthologs
FBgn0066293	-2.44915	-2.93066	10.2948	0.00523563	0.0251639	No orthologs
FBgn0035642	-2.36433	-2.75383	9.58662	0.00665427	0.0302257	ACSS2
FBgn0061356	-2.34928	4.40188	62.6473	5.34e-06	0.000106967	HAO1
FBgn0051380	-2.27815	-0.718616	53.7196	1.3e-06	3.55e-05	No orthologs
FBgn0085241	-2.17879	-1.18271	10.0466	0.00568981	0.0267522	No orthologs
FBgn0040732	-2.16747	4.33937	60.8974	5.81e-06	0.000114166	No orthologs
FBgn0037090	-2.1133	2.95968	57.1352	6.4e-06	0.000123793	CES4A / CES5A
FBgn0039611	-2.09005	3.73654	64.9755	3.64e-06	8e-05	MME
FBgn0040508	-2.04921	1.22489	140.661	1.45e-09	2.73e-07	ADCY2 / ADCY4 / ADCY7
FBgn0053926	-2.03697	1.56899	10.6958	0.00706248	0.0316237	No orthologs
FBgn0267161	-2.01202	3.56915	13.9392	0.00317053	0.0170701	No orthologs
FBgn0038845	-1.99088	-2.48461	10.6664	0.00463016	0.0229612	ALPL / ALPP
FBgn0264517	-1.97861	-2.2932	10.878	0.004321	0.0217986	No orthologs
FBgn0040509	-1.96898	-1.28553	35.5406	1.65e-05	0.000257309	ADCY2
FBgn0038439	-1.94984	0.620768	131.899	2.36e-09	3.52e-07	CDHR5 / PCDH20
FBgn0085195	-1.94589	4.72474	12.3654	0.00468522	0.0231655	No orthologs
FBgn0265633	-1.93947	-2.10612	20.6571	0.000297922	0.00257308	No orthologs
FBgn0266162	-1.90773	-2.7945	12.8162	0.00235697	0.0134788	No orthologs
FBgn0032076	-1.89462	3.98601	85.8884	6.64e-07	2.16e-05	ASL
FBgn0265938	-1.88349	-2.59422	18.6117	0.00048661	0.00379061	No orthologs
FBgn0026565	-1.87424	2.59348	120.089	2.03e-08	1.62e-06	ASS1
FBgn0043783	-1.84043	4.83462	176.034	4.62e-09	5.85e-07	GALM
FBgn0069973	-1.79814	6.97305	836.467	1.01e-15	5.72e-12	DHRS11
FBgn0265813	-1.79403	-2.57015	13.1251	0.00214891	0.0124873	No orthologs
FBgn0034276	-1.77856	1.9481	15.1664	0.0022468	0.0129463	SARDH
FBgn0031860	-1.75977	2.93437	76.7516	7.51e-07	2.35e-05	DAO
FBgn0034480	-1.75869	3.0076	34.9493	7.08e-05	0.000829777	No orthologs
FBgn0030408	-1.74985	1.09527	124.15	3.7e-09	4.84e-07	TLX3
FBgn0051262	-1.73668	-1.94984	15.1035	0.00121802	0.00799051	SLC5A12 / SLC5A5 / SLC5A6 / SLC5A8
FBgn0030105	-1.7356	-2.47372	9.34616	0.00723122	0.0322183	No orthologs
FBgn0036992	-1.7178	6.43478	51.0939	1.47e-05	0.000234783	HPD
FBgn0038404	-1.71067	0.719625	104.921	1.27e-08	1.15e-06	SLC22A14
FBgn0038516	-1.7062	4.24275	92.1485	3.74e-07	1.36e-05	PYCR1
FBgn0266416	-1.70505	-2.77183	7.90395	0.0121501	0.0478409	No orthologs
FBgn0050083	-1.70407	0.872051	46.7436	4.48e-06	9.31e-05	CMA1 / CTSG / F12 / GZMB / GZMH
FBgn0026878	-1.7021	0.0917496	59.879	6.36e-07	2.1e-05	TTC3
FBgn0039106	-1.69717	-3.07005	8.60796	0.00938897	0.0392504	TTPAL
FBgn0034459	-1.69298	-2.85505	10.9694	0.00419476	0.0213048	TTLL6
FBgn0035484	-1.68006	5.02755	221.629	4.99e-10	1.26e-07	FGGY
FBgn0032770	-1.67128	1.48881	64.2798	6.68e-07	2.16e-05	No orthologs
FBgn0034364	-1.6547	3.4595	34.5873	7.89e-05	0.000902627	CDO1
FBgn0000241	-1.65448	4.23657	449.201	1.61e-13	3.74e-10	No orthologs
FBgn0259715	-1.64869	5.92819	64.7844	4.1e-06	8.8e-05	No orthologs
FBgn0020385	-1.64241	6.3114	84.7423	9.04e-07	2.67e-05	MTHFD1
FBgn0030737	-1.63268	4.0944	60.9197	4.33e-06	9.08e-05	CRYL1
FBgn0025692	-1.62434	1.11129	147.496	1.02e-09	1.97e-07	GRINA
FBgn0003499	-1.6108	4.87125	70.8568	2.03e-06	5.1e-05	EGR2
FBgn0031417	-1.59985	4.15965	112.631	7.2e-08	3.81e-06	DHDH
FBgn0013772	-1.59861	3.03885	32.4644	9.82e-05	0.00106802	CYP3A4 / CYP3A43 / CYP3A5 / CYP3A7 / TBXAS1
FBgn0053099	-1.59784	-1.21489	17.8105	0.000594677	0.00444868	No orthologs
FBgn0086348	-1.58989	4.28557	41.7733	3.29e-05	0.000445948	GSTO1
FBgn0030968	-1.58622	3.69909	147.839	4.88e-09	6e-07	DCXR
FBgn0033706	-1.58576	-2.7347	9.20645	0.00759236	0.0334184	ATP6V1D
FBgn0030058	-1.58432	1.91382	110.969	8.46e-09	8.59e-07	DRGX
FBgn0036750	-1.58308	-0.221452	16.3726	0.000951276	0.00651193	KDM1B
FBgn0016715	-1.57095	2.67111	106.881	2.6e-08	1.92e-06	HDHD3
FBgn0030607	-1.56133	2.97386	49.643	9.81e-06	0.000171123	PNPLA2 / PNPLA3
FBgn0086691	-1.56068	4.35798	82.1648	6.81e-07	2.18e-05	HRSP12
FBgn0038291	-1.55994	2.48569	33.5382	7.43e-05	0.000862652	CXorf67 / KRTAP16-1 / SAT1 / SMCP / SPRR3
FBgn0036619	-1.55797	6.09959	18.6538	0.00114873	0.00760014	No orthologs
FBgn0040606	-1.54033	7.35148	97.8218	3.44e-07	1.29e-05	No orthologs
FBgn0052602	-1.53846	0.207922	42.6784	5.54e-06	0.000109908	MUC1 / MUC19 / MUC4 / SBSN / SSPO
FBgn0000615	-1.53374	-0.744704	19.552	0.000386927	0.00318631	No orthologs
FBgn0032281	-1.53005	-1.03975	9.24213	0.00768343	0.033654	No orthologs
FBgn0032387	-1.52973	2.51545	94.6877	4.88e-08	2.96e-06	ATHL1
FBgn0014859	-1.52712	5.4319	22.1436	0.000589257	0.00441978	NR4A2
FBgn0267181	-1.52675	1.8713	227.988	3.56e-11	1.88e-08	No orthologs
FBgn0041337	-1.51742	1.33709	15.7995	0.00167238	0.0102552	CYP3A4 / CYP3A43 / CYP3A5 / CYP3A7 / TBXAS1
FBgn0020513	-1.50653	6.58132	110.763	1.51e-07	6.53e-06	PAICS
FBgn0033628	-1.49372	0.306224	49.8512	2.1e-06	5.24e-05	No orthologs
FBgn0001187	-1.48862	4.89047	77.1352	1.13e-06	3.16e-05	GCK
FBgn0263330	-1.48244	-0.161667	33.102	2.49e-05	0.000357061	No orthologs
FBgn0263199	-1.47352	5.60292	128.357	4.22e-08	2.67e-06	GALK2
FBgn0267729	-1.45487	0.0151241	14.405	0.00172989	0.0105138	No orthologs
FBgn0037672	-1.45443	1.81855	68.8976	3.46e-07	1.29e-05	MESP1 / MESP2
FBgn0036787	-1.4392	2.39205	65.577	8.87e-07	2.64e-05	GGCT
FBgn0038257	-1.43576	3.6017	50.3106	1e-05	0.000173603	RGN
FBgn0029990	-1.42898	9.08501	28.2344	0.000212187	0.00196518	No orthologs
FBgn0033366	-1.42546	3.6079	26.6038	0.000253974	0.00226227	TMEM27
FBgn0035255	-1.42528	1.62445	89.4681	4.01e-08	2.65e-06	RAB36
FBgn0032266	-1.41975	3.74613	36.4744	5.61e-05	0.000687972	LIPA
FBgn0085360	-1.41909	3.84954	147.266	3.21e-09	4.35e-07	No orthologs
FBgn0039241	-1.4122	5.5324	40.5086	4.09e-05	0.000531082	ATIC
FBgn0040257	-1.40775	-1.66171	13.1911	0.00210717	0.0123136	UGT1A6
FBgn0031913	-1.40435	4.05165	37.3975	5.29e-05	0.000660028	RLBP1
FBgn0001253	-1.39776	0.63956	9.41349	0.00887579	0.0376728	NID1 / NID2
FBgn0034942	-1.3947	-1.31106	13.3635	0.00200244	0.0118428	No orthologs
FBgn0036208	-1.3895	2.18733	73.1156	2.47e-07	9.74e-06	GCAT
FBgn0030262	-1.38111	4.13108	78.0782	6.81e-07	2.18e-05	No orthologs
FBgn0036529	-1.38079	0.240861	34.4547	1.98e-05	0.000298077	GALNT10 / GALNTL6
FBgn0052667	-1.37948	4.81826	61.5674	3.91e-06	8.47e-05	No orthologs
FBgn0262150	-1.37793	-1.77359	10.781	0.00445975	0.0223294	No orthologs
FBgn0030451	-1.35654	-0.162143	36.8013	1.35e-05	0.000219173	ALDH16A1
FBgn0265693	-1.34432	-1.92105	17.4215	0.000656684	0.00481197	No orthologs
FBgn0011770	-1.34371	4.41123	127.334	1.55e-08	1.31e-06	HYI
FBgn0032287	-1.33833	3.63884	51.7545	7.75e-06	0.000143301	AMT
FBgn0050050	-1.3316	1.93465	60.7149	7.75e-07	2.38e-05	No orthologs
FBgn0040211	-1.3303	3.07582	168.961	3.62e-10	1.05e-07	HGD
FBgn0037553	-1.32829	2.61934	51.9842	4.44e-06	9.26e-05	LRRC17 / NRROS
FBgn0031694	-1.32024	2.78255	63.2553	1.22e-06	3.38e-05	CYP4V2
FBgn0004045	-1.3192	11.4973	34.9815	7.18e-05	0.000838776	LIPC / LIPG / LPL
FBgn0033439	-1.31383	0.747579	40.1007	8.09e-06	0.00014807	No orthologs
FBgn0000406	-1.31132	7.37489	37.9635	5.56e-05	0.000684712	FADS1 / FADS2 / FADS2P1 / FADS3
FBgn0037975	-1.31018	2.44813	50.1212	5.27e-06	0.000105699	KCNAB1
FBgn0039682	-1.30272	7.39098	49.141	1.51e-05	0.000239973	No orthologs
FBgn0001208	-1.29955	7.0634	83.6716	7.04e-07	2.23e-05	PAH
FBgn0000078	-1.29893	2.40163	9.64855	0.00940142	0.0392743	AMY2B
FBgn0030409	-1.29585	-2.13472	8.24577	0.0107087	0.0433067	No orthologs
FBgn0085351	-1.29215	-1.31317	11.0702	0.00406027	0.0207392	No orthologs
FBgn0035583	-1.28854	2.2422	42.6825	1.24e-05	0.000204406	No orthologs
FBgn0037727	-1.28704	2.29098	104.743	1.29e-08	1.15e-06	KEL
FBgn0051076	-1.28703	-1.48942	24.564	0.000125768	0.00129484	C10orf11
FBgn0004047	-1.28544	10.4606	15.5793	0.00212558	0.0123826	LIPC / LIPG / LPL
FBgn0032652	-1.2834	6.68278	323.004	3.13e-12	2.28e-09	CYB5A / CYB5B
FBgn0036620	-1.27649	5.4386	161.446	3.05e-09	4.34e-07	HPGD
FBgn0265070	-1.2724	1.84576	40.8763	1.15e-05	0.000193316	No orthologs
FBgn0030326	-1.27224	-1.58367	8.21449	0.0108321	0.0436999	No orthologs
FBgn0261362	-1.27168	4.08965	17.7626	0.00129292	0.00834322	No orthologs
FBgn0032140	-1.26477	4.16342	95.0478	1.2e-07	5.48e-06	No orthologs
FBgn0038105	-1.26462	4.25367	68.7148	1.39e-06	3.77e-05	No orthologs
FBgn0003447	-1.25686	5.96204	367.012	8.17e-13	9.91e-10	FSCN1
FBgn0031558	-1.25217	3.91701	33.0541	8.74e-05	0.000974565	EPPIN-WFDC6
FBgn0031689	-1.24741	6.61038	167.038	3.14e-09	4.35e-07	TBXAS1
FBgn0014031	-1.24393	5.40334	62.7316	3.45e-06	7.63e-05	AGXT
FBgn0031937	-1.24097	4.03415	73.6548	7.68e-07	2.38e-05	SLC6A2 / SLC6A3
FBgn0265541	-1.23995	1.46256	51.2199	1.76e-06	4.56e-05	No orthologs
FBgn0013773	-1.23754	2.50632	84.4802	6.85e-08	3.7e-06	CYP3A4 / CYP3A5 / TBXAS1
FBgn0029765	-1.23744	3.89386	42.5662	2.31e-05	0.000334447	LYZL2
FBgn0053137	-1.23092	-0.811225	22.8153	0.000182961	0.00174442	No orthologs
FBgn0263766	-1.22972	0.537571	24.1828	0.000141864	0.00142857	No orthologs
FBgn0063667	-1.22335	-1.61346	12.7325	0.00241722	0.013724	C11orf54
FBgn0028526	-1.22302	6.86501	23.6612	0.000441125	0.00351302	No orthologs
FBgn0037607	-1.22208	7.07457	286.823	8.14e-12	5.27e-09	TKT
FBgn0038292	-1.22057	-2.34752	8.404	0.0101078	0.0414088	No orthologs
FBgn0261393	-1.21748	1.99552	58.3646	8.84e-07	2.64e-05	CEL / NLGN1 / NLGN2 / NLGN3 / NLGN4X / NLGN4Y
FBgn0005391	-1.21638	10.0556	12.8529	0.00406409	0.0207496	LIPC / LIPG / LPL
FBgn0003515	-1.20656	3.42073	94.3124	5.63e-08	3.27e-06	ABCG5
FBgn0039801	-1.20454	4.43069	40.1681	3.42e-05	0.000460117	NPC2
FBgn0030707	-1.20234	3.19139	316.222	2.69e-12	2.09e-09	GABRA2 / GABRA6
FBgn0052282	-1.19825	3.05414	34.3465	4.89e-05	0.000617848	No orthologs
FBgn0039609	-1.1978	-1.49765	10.5186	0.00486099	0.023759	PHEX
FBgn0038795	-1.19554	2.89844	23.4217	0.000373516	0.0030996	TMLHE
FBgn0037612	-1.19391	5.19419	93.0566	2.16e-07	8.72e-06	SOAT1
FBgn0265103	-1.18592	-0.785962	10.3011	0.00522469	0.0251437	No orthologs
FBgn0034943	-1.18416	2.91738	133.135	2.2e-09	3.52e-07	FMO5
FBgn0037146	-1.18156	7.73897	76.0877	1e-06	2.88e-05	ALDH18A1
FBgn0085453	-1.18089	2.83617	31.8156	7.96e-05	0.000909042	ST20-MTHFS
FBgn0015570	-1.17469	3.82286	42.8411	2e-05	0.000299846	ACHE / CEL / CES1 / CHMP6 / NLGN1 / NLGN2 / NLGN3 / NLGN4X / NLGN4Y
FBgn0034162	-1.17244	5.74574	57.4423	5.59e-06	0.000110527	No orthologs
FBgn0267433	-1.16454	-1.98688	9.36967	0.00717238	0.0320174	DNAH11
FBgn0051075	-1.16348	3.88264	93.2808	8.06e-08	4.17e-06	ALDH2
FBgn0263546	-1.163	-1.9948	8.49245	0.0097887	0.0404959	No orthologs
FBgn0030073	-1.16131	0.064643	17.4569	0.000650753	0.00478355	DHRS11
FBgn0033170	-1.15555	3.99627	76.3447	4.7e-07	1.65e-05	PLA2G3
FBgn0036935	-1.1536	7.42968	141.479	8.48e-09	8.59e-07	No orthologs
FBgn0264982	-1.15301	-1.01121	13.052	0.00219621	0.0127114	No orthologs
FBgn0262540	-1.15258	-2.05231	10.5843	0.00475691	0.0234049	No orthologs
FBgn0051205	-1.14989	5.45131	40.2321	3.68e-05	0.000487038	C1S / F11 / PRSS38
FBgn0031305	-1.13874	4.88219	37.8293	4.73e-05	0.00060053	No orthologs
FBgn0030317	-1.13657	9.36592	41.9101	2.8e-05	0.000393561	No orthologs
FBgn0039827	-1.13547	2.84285	21.7997	0.000489535	0.00380012	DHTKD1
FBgn0023477	-1.13507	5.79147	187.503	4.06e-10	1.09e-07	TALDO1
FBgn0051268	-1.1335	-1.85886	9.27372	0.00741598	0.0328531	No orthologs
FBgn0032785	-1.13224	3.19528	83.227	1.07e-07	5.07e-06	TTPA
FBgn0032613	-1.13014	2.90808	29.2452	0.000121774	0.00126678	ECE1 / ECE2
FBgn0037973	-1.12794	2.65562	89.058	4.14e-08	2.67e-06	KCNAB2
FBgn0014388	-1.12773	5.44258	348.353	1.24e-12	1.2e-09	SPRY2
FBgn0030218	-1.12722	4.22874	27.0523	0.000222045	0.00203813	SLC25A15
FBgn0259716	-1.12683	3.05991	16.2555	0.00167424	0.0102612	IGFBP7 / IGFBPL1 / KAZALD1 / SPINK1 / SPINK14 / SPINK4 / SPINK6 / SPINK7 / SPINK9
FBgn0035090	-1.12671	5.74025	36.3357	6.2e-05	0.000744317	CD36 / SCARB1 / SCARB2
FBgn0040733	-1.12386	5.77993	23.2525	0.000463704	0.00365535	No orthologs
FBgn0039232	-1.12377	4.83492	335.412	1.68e-12	1.5e-09	No orthologs
FBgn0027560	-1.1218	7.93824	46.1945	1.79e-05	0.00027434	No orthologs
FBgn0087002	-1.12144	10.4113	28.3992	0.000181581	0.00173552	APOB
FBgn0031240	-1.12023	1.4621	75.6643	1.3e-07	5.88e-06	FSIP2
FBgn0039800	-1.11029	4.6249	27.7135	0.000201779	0.00188375	NPC2
FBgn0267697	-1.10986	-1.81701	10.3908	0.00507116	0.0245672	No orthologs
FBgn0040398	-1.10936	6.54339	64.1172	2.87e-06	6.66e-05	IFRD1 / IFRD2
FBgn0035791	-1.10882	1.96652	39.2368	1.08e-05	0.000184426	CPA2 / CPA4 / CPA5 / CPB2
FBgn0030425	-1.10861	4.23709	18.7245	0.00104143	0.00700559	ECE1 / ECE2 / KEL / MME / MMEL1 / PHEX
FBgn0037537	-1.10809	6.37044	375.132	6.85e-13	9.91e-10	AKR1B1
FBgn0029823	-1.10778	5.57798	46.2884	1.73e-05	0.000266768	SHMT1
FBgn0034870	-1.10755	-0.045586	29.4327	4.81e-05	0.000610153	LITAF
FBgn0025454	-1.10727	6.08154	45.2426	2.05e-05	0.000304865	CYP3A5
FBgn0262035	-1.10472	2.91828	42.1156	1.46e-05	0.000234421	No orthologs
FBgn0035734	-1.10391	4.08014	138.067	1.82e-09	3.1e-07	No orthologs
FBgn0267124	-1.10382	-1.91593	11.2998	0.00377174	0.0195396	No orthologs
FBgn0017456	-1.10304	-1.06295	10.8379	0.00437781	0.0220423	UBE2L3
FBgn0027578	-1.0992	5.02874	62.2846	2.62e-06	6.19e-05	ECE1
FBgn0261514	-1.09574	0.303324	17.0172	0.000728945	0.00523609	DLK1 / MEGF6 / PEAR1 / SCARF2
FBgn0264748	-1.08828	1.11035	18.9925	0.000553341	0.00418729	No orthologs
FBgn0262353	-1.0842	2.26635	40.1667	1.19e-05	0.000198074	No orthologs
FBgn0263336	-1.08213	1.9145	33.2842	3.52e-05	0.000472222	No orthologs
FBgn0027552	-1.08057	6.86235	174.415	8.65e-10	1.86e-07	AKR1B10
FBgn0039073	-1.07889	2.03667	16.4161	0.00141438	0.00900486	CPA2
FBgn0034200	-1.07313	5.96035	35.1608	7.13e-05	0.000835317	SATL1
FBgn0034717	-1.07116	3.40818	29.4023	0.000126717	0.00130307	LGI1 / LRFN1 / LRFN2 / LRRC38 / LRRC55 / LRTM2 / OMG / SLITRK1 / SLITRK2 / SLITRK3 / SLITRK4 / SLITRK5 / SLITRK6
FBgn0040827	-1.06876	6.1771	32.9361	9.8e-05	0.00106666	No orthologs
FBgn0052191	-1.06592	3.72978	65.902	9.62e-07	2.8e-05	ARSI
FBgn0036520	-1.06326	-0.803028	18.9738	0.000445155	0.00354028	No orthologs
FBgn0035189	-1.06024	3.05814	123.71	3.8e-09	4.91e-07	C11orf54
FBgn0062961	-1.05771	1.39169	12.751	0.00329739	0.0175688	No orthologs
FBgn0086687	-1.05247	9.47651	39.129	3.71e-05	0.000490099	SCD5
FBgn0265810	-1.05227	-1.21388	9.44802	0.00698017	0.0313318	No orthologs
FBgn0037230	-1.04539	5.83837	58.7191	4.13e-06	8.84e-05	KEL / PHEX
FBgn0267708	-1.04329	-1.25523	8.2821	0.0105672	0.0428834	No orthologs
FBgn0030615	-1.04273	2.13221	70.4271	2.13e-07	8.66e-06	CYP4A11 / CYP4A22 / CYP4F12
FBgn0037913	-1.04226	7.28108	153.675	2.26e-09	3.52e-07	FABP7
FBgn0000281	-1.03739	-0.727493	11.6748	0.00334892	0.0177681	No orthologs
FBgn0030157	-1.03405	4.20577	18.9303	0.000973498	0.006629	No orthologs
FBgn0039022	-1.03221	1.95096	21.0759	0.00043681	0.00348819	KEL / MME / MMEL1 / PHEX
FBgn0034198	-1.02718	4.40126	68.7336	8.79e-07	2.63e-05	No orthologs
FBgn0033139	-1.02496	0.161322	14.1674	0.00158539	0.00981996	ROM1
FBgn0033395	-1.02277	0.0264058	16.0845	0.000932352	0.00641286	CYP4F12
FBgn0022774	-1.02084	4.1055	46.0176	1.15e-05	0.000193113	OAT
FBgn0032810	-1.0208	4.58726	96.0118	5.98e-08	3.37e-06	CYB561D1
FBgn0039031	-1.02059	4.28792	40.5748	2.6e-05	0.000369317	No orthologs
FBgn0033458	-1.01986	0.62109	24.7949	0.000119845	0.00125568	No orthologs
FBgn0042179	-1.01459	-1.02385	9.38786	0.00712723	0.0318403	UGT1A3 / UGT2B11 / UGT2B28
FBgn0264776	-1.01016	3.04008	16.7961	0.00142004	0.00903105	No orthologs
FBgn0263200	-1.00828	5.23615	62.8868	2.22e-06	5.51e-05	GALT
FBgn0038147	-1.00824	4.57141	93.1929	7.11e-08	3.8e-06	No orthologs
FBgn0015033	-1.00408	2.38053	39.6659	1.17e-05	0.000195159	CYP26A1
FBgn0029828	-1.00235	5.05391	62.3984	2.17e-06	5.4e-05	GZMK / GZMM / KLK1 / KLK10 / KLK12 / KLK15 / KLK2 / KLK4 / KLK5 / KLK7 / KLK8 / PRSS37 / PRSS58
FBgn0030828	-1.0004	4.94208	60.1264	2.6e-06	6.17e-05	LIPC / LIPG / LPL
FBgn0267667	1.00672	-1.09025	12.2043	0.00283979	0.0156289	No orthologs
FBgn0033819	1.00845	-1.28541	8.09409	0.0113229	0.0452876	No orthologs
FBgn0035985	1.01258	5.98144	28.9846	0.000171945	0.0016639	No orthologs
FBgn0038205	1.01286	0.792317	39.7806	8.49e-06	0.000153782	KIF19
FBgn0035241	1.01958	1.20888	34.6202	1.93e-05	0.000291187	No orthologs
FBgn0266005	1.02435	1.5156	50.7284	1.88e-06	4.79e-05	No orthologs
FBgn0034692	1.02774	-1.18681	14.625	0.00139217	0.00888712	TTC25
FBgn0040609	1.02916	1.98279	14.6102	0.00198097	0.0117517	No orthologs
FBgn0030304	1.03279	5.7934	59.8135	3.56e-06	7.83e-05	CYP4V2
FBgn0020907	1.03279	7.07109	71.7424	1.21e-06	3.36e-05	RCN1
FBgn0004644	1.03849	0.26555	19.5658	0.000385646	0.00317987	SHH
FBgn0036689	1.04017	-1.6271	10.2912	0.00524185	0.0251639	No orthologs
FBgn0001256	1.04639	0.312617	24.4498	0.00012882	0.0013212	No orthologs
FBgn0005638	1.04645	-0.232134	31.0514	3.57e-05	0.000476472	CEBPB / CEBPD
FBgn0030257	1.04774	2.23551	98.5077	2.01e-08	1.62e-06	SMYD2 / SMYD3
FBgn0034481	1.05001	-1.56897	8.8963	0.00846943	0.0362252	EFCAB2
FBgn0053296	1.05034	2.95013	45.9981	7.59e-06	0.000140888	SLC6A2 / SLC6A3
FBgn0037487	1.05038	2.37642	19.2449	0.000735253	0.00527249	No orthologs
FBgn0038716	1.06593	1.25035	24.587	0.000150072	0.00149061	SLC22A17 / SLC22A23
FBgn0036711	1.066	-2.57551	8.11512	0.0112354	0.0450304	No orthologs
FBgn0052645	1.06786	2.44508	36.3046	2.54e-05	0.000362662	No orthologs
FBgn0030385	1.07281	-1.59253	12.1082	0.00292534	0.015994	No orthologs
FBgn0267326	1.07561	-1.5704	8.83247	0.00866385	0.0369482	SLC6A9
FBgn0032647	1.07733	-0.717346	13.1476	0.00213461	0.0124227	MAATS1
FBgn0069913	1.08077	-1.84567	9.12278	0.00781838	0.0340913	TEX9
FBgn0039038	1.08251	-0.846371	15.5606	0.00107421	0.00718874	SLC9A3R2
FBgn0000153	1.08499	4.23223	83.5705	2.08e-07	8.55e-06	CSAD
FBgn0039704	1.08584	0.183145	18.9382	0.000449045	0.00355664	No orthologs
FBgn0065053	1.08632	-1.8568	8.04255	0.0115406	0.0460164	No orthologs
FBgn0085428	1.0896	0.126601	13.7849	0.00177019	0.0106973	NOX5
FBgn0031865	1.09956	3.30652	45.9023	9.56e-06	0.000167242	SLC9B2
FBgn0050052	1.10298	5.67857	113.819	3.89e-08	2.6e-06	No orthologs
FBgn0265584	1.11246	-1.25524	15.0959	0.00122059	0.00799836	No orthologs
FBgn0034624	1.11465	-0.596071	8.3587	0.0102931	0.0420644	GLIPR1L1
FBgn0263380	1.1194	0.19342	26.495	8.47e-05	0.000951078	No orthologs
FBgn0038238	1.11948	0.601449	25.2806	0.00010838	0.00115529	No orthologs
FBgn0051481	1.12684	2.88648	101.129	1.66e-08	1.37e-06	HOXA2
FBgn0030357	1.12728	3.92151	48.1662	9.43e-06	0.000166147	LRRC20
FBgn0259992	1.12885	2.22165	20.4018	0.000595395	0.00444961	No orthologs
FBgn0033679	1.12951	2.97146	127.525	3.03e-09	4.34e-07	BDH1
FBgn0082978	1.13021	-1.87884	7.82096	0.0125325	0.048966	No orthologs
FBgn0001090	1.15522	8.24855	26.2981	0.000275938	0.00243005	BASP1
FBgn0037683	1.15832	2.05823	79.7789	9e-08	4.5e-06	PTER
FBgn0264428	1.15897	-2.6055	7.89926	0.0121714	0.0478923	No orthologs
FBgn0033866	1.16404	0.589807	40.5681	7.54e-06	0.000140573	No orthologs
FBgn0024366	1.1655	0.736605	27.1788	7.4e-05	0.000859593	No orthologs
FBgn0030482	1.17075	3.89182	34.3741	6.85e-05	0.000807338	BCAT1
FBgn0037742	1.19581	-2.24552	10.2102	0.00538562	0.0256953	PSMC4
FBgn0010223	1.19721	-0.553676	17.284	0.000680315	0.00494161	GNAL
FBgn0031533	1.20351	-1.66493	8.16736	0.0110213	0.0443096	LIPA / LIPF / LIPJ
FBgn0085356	1.20392	3.71296	9.05779	0.011353	0.0453926	KRTAP5-1
FBgn0042178	1.20419	2.26631	149.443	9.21e-10	1.88e-07	IPO4
FBgn0052072	1.2112	-1.61231	8.50102	0.00975838	0.0404033	ELOVL4
FBgn0053252	1.21783	-1.92975	11.7495	0.00327114	0.0174905	No orthologs
FBgn0027500	1.22161	-1.61779	9.34483	0.00723457	0.0322209	CEP192
FBgn0039595	1.23332	-0.231817	26.5123	8.44e-05	0.000949783	GALR1
FBgn0054007	1.23507	-2.47003	9.4075	0.00707884	0.031684	No orthologs
FBgn0029986	1.2391	-0.997482	18.1731	0.000542748	0.00413367	No orthologs
FBgn0032040	1.25011	-1.50636	9.4813	0.0069003	0.0310767	No orthologs
FBgn0266331	1.26197	-0.628067	28.1162	6.17e-05	0.000743137	No orthologs
FBgn0031886	1.26359	-1.52118	10.4962	0.00489719	0.0238956	NUF2
FBgn0029662	1.27205	-0.391713	13.2666	0.00206056	0.0121128	GRXCR1
FBgn0030102	1.27509	3.54671	180.241	2.2e-10	7.34e-08	SMYD2
FBgn0045474	1.28434	-1.53619	15.3655	0.00113312	0.00752677	No orthologs
FBgn0039621	1.28671	-1.19112	27.8809	6.45e-05	0.000769645	No orthologs
FBgn0034010	1.29422	2.20353	26.3737	0.000200229	0.00187228	No orthologs
FBgn0033283	1.29454	-2.1145	9.81039	0.00616373	0.0284636	No orthologs
FBgn0036778	1.30015	-0.218773	34.2999	2.03e-05	0.000303568	CYP4V2
FBgn0036605	1.30187	-1.5672	8.17432	0.0109931	0.0442355	No orthologs
FBgn0004897	1.30987	-1.92709	11.5124	0.0035251	0.0185255	FOXB1 / FOXB2
FBgn0024491	1.32312	2.75339	9.47147	0.0100304	0.0412448	SAP18
FBgn0036877	1.34272	1.05925	88.7112	4.26e-08	2.67e-06	ACP2 / ACP6 / ACPP
FBgn0016047	1.34964	1.84323	62.4305	5.56e-07	1.88e-05	No orthologs
FBgn0039817	1.35623	2.73515	161.221	5.18e-10	1.26e-07	SLC46A3
FBgn0039128	1.36249	-2.18457	13.3463	0.00201264	0.011873	MAD2L1BP
FBgn0003701	1.37402	-0.595405	12.21	0.00291098	0.0159454	No orthologs
FBgn0015625	1.37749	0.00722205	16.0397	0.00108715	0.00726286	CCNB3
FBgn0032286	1.39242	5.75962	32.1744	0.000120397	0.0012592	MUC21
FBgn0036612	1.39281	-2.7515	9.45776	0.00695668	0.0312461	PRSS42
FBgn0040843	1.42027	0.361237	36.1234	1.5e-05	0.000239762	No orthologs
FBgn0034475	1.42749	2.22206	55.384	2.36e-06	5.7e-05	No orthologs
FBgn0013278	1.42828	6.59371	415.035	3.04e-13	5.9e-10	HSPA1A
FBgn0001086	1.44101	-1.79184	8.79656	0.00877543	0.037342	CDC20
FBgn0037101	1.45355	-2.66787	10.1332	0.00639769	0.0293462	No orthologs
FBgn0036881	1.47289	3.31522	15.8801	0.00191831	0.0114382	ZNF160
FBgn0036600	1.475	2.96924	8.94828	0.011398	0.045541	No orthologs
FBgn0263747	1.47863	-0.576776	15.014	0.00124863	0.00812725	ABCA10 / ABCA5 / ABCA6 / ABCA8 / ABCA9 / ABCB5
FBgn0010052	1.49221	0.14799	11.0291	0.00532282	0.0254791	TG
FBgn0000527	1.49609	4.5143	36.3497	6.55e-05	0.000779194	AASDH
FBgn0028841	1.51162	-1.1822	16.2496	0.000892129	0.00617599	AS3MT / METTL7A / METTL7B / RAB13 / RAB3A / RAB3B / RAB8B / WBSCR27
FBgn0034821	1.5128	-0.452787	33.7076	2.25e-05	0.000327553	PRRX1
FBgn0025387	1.51418	-2.96547	8.31884	0.0104263	0.0424536	No orthologs
FBgn0260991	1.51516	-1.56555	17.7323	0.000606586	0.00450149	INCENP
FBgn0036985	1.52903	1.57339	43.0228	6.39e-06	0.000123793	MAP6 / MAP6D1
FBgn0035673	1.54283	-2.66849	10.6061	0.00472289	0.0232866	No orthologs
FBgn0002931	1.56559	1.63448	108.038	1.03e-08	1.01e-06	ATOH8
FBgn0266777	1.56929	-1.9658	13.0535	0.00219522	0.0127114	No orthologs
FBgn0034741	1.57407	-0.185211	31.2577	3.44e-05	0.000462328	No orthologs
FBgn0000047	1.58948	3.00688	61.8032	2.6e-06	6.17e-05	POTEF
FBgn0264345	1.5938	-1.78762	12.1315	0.00290431	0.0159163	No orthologs
FBgn0260440	1.64639	-0.82051	47.3528	2.9e-06	6.67e-05	No orthologs
FBgn0004106	1.67949	-1.71386	11.44	0.00360701	0.0188538	CDK1
FBgn0037832	1.69557	-0.944005	16.7161	0.000788572	0.00558471	No orthologs
FBgn0038452	1.70296	-1.91082	11.8652	0.00315479	0.0170011	CCDC63
FBgn0004034	1.76739	-0.477217	31.8591	3.09e-05	0.000428754	No orthologs
FBgn0035969	1.77142	3.16618	57.2432	5.36e-06	0.000107027	SLC6A14 / SLC6A15 / SLC6A20 / SLC6A5 / SLC6A9
FBgn0050093	1.77719	-1.91476	12.3313	0.00273103	0.015152	COX6A2
FBgn0038447	1.77974	0.641461	28.7254	9.23e-05	0.00101887	TMPRSS12
FBgn0250824	1.82951	-0.855719	20.266	0.000326486	0.00278266	No orthologs
FBgn0053159	1.84129	-2.15439	13.0584	0.00219203	0.0126998	CTRB2 / PRSS29P
FBgn0043550	1.85159	-2.31067	14.9709	0.0012637	0.00819546	PRPH2 / ROM1 / TSPAN11
FBgn0034994	1.97762	-2.3046	14.9223	0.0012809	0.00829098	No orthologs
FBgn0043025	1.98665	0.0267791	78.9772	9.66e-08	4.75e-06	CECR1
FBgn0010381	1.99462	5.24198	13.5468	0.00350976	0.0184759	No orthologs
FBgn0000140	1.99649	-1.74892	11.1946	0.00403103	0.0206351	ASPM
FBgn0265999	2.02241	-2.70668	14.8879	0.00129327	0.00834322	No orthologs
FBgn0053542	2.05927	-1.55131	16.0843	0.000932399	0.00641286	No orthologs
FBgn0035282	2.07792	0.622634	34.2907	4.04e-05	0.000525523	No orthologs
FBgn0040232	2.08101	-2.34	9.44651	0.00698384	0.0313318	CENPE
FBgn0086917	2.11255	-2.35303	22.806	0.000183332	0.00174653	CYP1A1 / CYP1A2
FBgn0027527	2.14062	-2.91611	11.876	0.0031442	0.0169519	No orthologs
FBgn0036437	2.14802	-2.9765	8.89653	0.00846872	0.0362252	PIH1D3
FBgn0036717	2.16969	-1.61333	24.2799	0.00013351	0.00136092	No orthologs
FBgn0034251	2.17656	-2.25803	14.1705	0.00158398	0.00981649	NDUFV1
FBgn0032049	2.19376	-2.57095	18.1498	0.00054592	0.00415141	PGC
FBgn0052985	2.26449	-2.815	9.05974	0.00799373	0.0346355	No orthologs
FBgn0003996	2.27421	7.91105	843.709	1.47e-15	5.72e-12	ABCG2
FBgn0262794	2.31136	-0.879809	8.86024	0.0107276	0.0433533	No orthologs
FBgn0265847	2.33842	-2.51184	19.7364	0.0003702	0.00308526	No orthologs
FBgn0039648	2.38715	-1.11639	59.2561	6.82e-07	2.18e-05	FRRS1
FBgn0266778	2.46126	-2.78437	26.1494	9.08e-05	0.00100671	No orthologs
FBgn0001077	2.48658	-1.18441	44.663	4.18e-06	8.9e-05	HOXC5 / HOXD4
FBgn0040001	2.55277	0.763743	107.813	1.38e-08	1.19e-06	FASN
FBgn0037067	2.6815	-2.52709	15.5893	0.00106584	0.00714222	No orthologs
FBgn0034292	2.88221	-2.65944	16.019	0.000948894	0.00650355	No orthologs
FBgn0267220	2.8845	-3.44613	10.2465	0.00532076	0.0254791	No orthologs
FBgn0002732	2.89971	-2.45471	38.3188	1.06e-05	0.000182207	No orthologs
FBgn0267657	2.97199	-2.84588	18.9561	0.000447083	0.00354593	No orthologs
FBgn0034540	2.98451	3.68808	1774.2	2.04e-18	2.37e-14	LRG1 / RTN4RL2
FBgn0022981	3.02908	-3.57835	14.2278	0.00155824	0.00971901	ASIC2
FBgn0038070	3.04006	1.36677	82.4981	4.79e-07	1.67e-05	LIPN
FBgn0027949	3.05487	-3.33881	8.45779	0.00991239	0.0408667	CDCA3
FBgn0032105	3.08717	-2.37222	9.42069	0.00793217	0.0344585	CDCA8
FBgn0015926	3.23581	-2.72442	19.244	0.000416799	0.00336763	DYTN
FBgn0032507	3.37552	3.08282	55.3403	1.02e-05	0.000176768	PRSS54 / PRSS55
FBgn0265577	3.86521	0.955245	10.6353	0.00727922	0.032395	No orthologs
FBgn0038071	3.96545	1.89116	206.077	1.6e-09	2.83e-07	No orthologs
FBgn0265846	4.08779	-3.6503	13.6993	0.00181482	0.0109274	No orthologs
FBgn0000564	5.68716	0.953574	140.122	1.04e-08	1.01e-06	No orthologs
