# Supplementary material for: Pervasive genetic interactions modulate neurodevelopmental defects of the autism-associated 16p11.2 deletion in Drosophila melanogaster
Source: Nat Commun. 2018 Jun 29;9:2548. doi: 10.1038/s41467-018-04882-6 (PMC6026208; doi:10.1038/s41467-018-04882-6)
Supplement: Supplementary file 9 — Supplementary Data 6 [file 41467_2018_4882_MOESM9_ESM.xlsx]

## Sheet: brain.degnorm.assayed-genes.pat
Supplementary Data 6. Input and connector genes identified in a human brain-specific interaction network.
Gene Symbol	Input gene?	Degree	Number of paths	Cell cycle/proliferation gene?	Differential expression in knockdown models
GRN	no	102	51	NA	NA
HGS	no	100	50	NA	NA
PPP1CA	no	94	47	cycle	NA
TRIM28	no	84	42	NA	NA
MINK1	no	82	41	NA	NA
CAPNS1	no	78	39	NA	NA
BCL2L1	no	76	38	cycle	NA
RNASET2	no	76	38	NA	NA
AFF2	no	74	37	NA	NA
CYP2A6	no	72	36	NA	NA
E2F4	no	70	35	cycle	NA
ARHGDIA	no	68	34	NA	NA
ULK1	no	68	34	NA	NA
CCT3	no	62	31	NA	NA
FKBP8	no	60	30	NA	NA
TAX1BP3	no	58	29	NA	NA
GSK3A	no	54	27	NA	NA
ATP6V0C	no	54	27	NA	NA
STRN4	no	52	26	NA	NA
HSP90AA1	no	52	26	cycle	NA
CDK16	no	52	26	NA	NA
PLEC	kctd13deg	52	7	NA	C16orf53|CDIPT|CORO1A|KCTD13
DMWD	no	48	24	cycle	NA
RIN1	no	48	24	NA	CDIPT
CCDC9	no	46	23	NA	NA
SEZ6L2	no	44	22	NA	NA
BIRC5	no	44	22	cycle	NA
MCM7	no	44	22	cycle|proliferation	NA
BTN3A3	no	42	21	NA	NA
PLSCR1	no	42	21	NA	NA
PLSCR4	no	42	21	NA	NA
TUFM	neuro	42	2	NA	NA
COL11A2	no	40	20	NA	NA
ABL1	no	40	20	cycle	NA
HRAS	no	40	20	cycle	NA
MAZ	no	40	20	NA	NA
TAOK2	16p112	40	1	cycle	NA
CDIPT	16p112	38	0	NA	CDIPT
KAT5	no	38	19	NA	NA
NPC2	no	38	19	NA	C16orf53
CORO1A	16p112	38	0	NA	NA
ATXN2L	neuro	38	0	NA	NA
CCDC101	neuro	38	0	NA	NA
ADCY7	mapk3deg	38	0	NA	CDIPT|MAPK3
COX6A2	mapk3deg	38	0	NA	CORO1A|MAPK3
CTNNB1	neuro	38	0	cycle|proliferation	NA
ALDOA	16p112	38	0	NA	NA
KCTD13	16p112	38	0	NA	NA
ASPHD1	16p112	38	0	NA	NA
SH2B1	neuro	38	0	cycle	NA
GNS	kctd13deg	38	0	NA	C16orf53|CDIPT|CORO1A|DOC2A|KCTD13|MAPK3
HOXD4	mapk3deg	38	0	NA	C16orf53|CORO1A|MAPK3
HSPA1A	kctd13deg	38	0	NA	NA
IGFALS	kctd13deg	38	0	NA	CDIPT|CORO1A
KIF22	16p112	38	0	cycle	NA
LIPA	mapk3deg	38	0	NA	CORO1A|DOC2A
ATP2A1	neuro	38	0	NA	CDIPT
CECR1	mapk3deg	38	0	NA	DOC2A|KCTD13|MAPK3
PGC	mapk3deg	38	0	NA	C16orf53|CORO1A|KCTD13|MAPK3
CDCA8	mapk3deg	38	0	cycle	C16orf53|CDIPT|KCTD13|MAPK3
PPP2R1A	no	38	19	cycle	NA
PPP4C	16p112	38	0	NA	NA
MAPK3	16p112	38	0	cycle	NA
PTEN	neuro	38	0	cycle|proliferation	NA
CHD8	neuro	38	0	NA	NA
RAF1	kctd13deg	38	0	proliferation	C16orf53|CDIPT|DOC2A|KCTD13|MAPK3
TBX6	16p112	38	0	NA	NA
UBE3A	neuro	38	0	NA	NA
PAGR1	16p112	38	0	NA	C16orf53
NUP85	no	38	19	cycle	NA
YPEL3	16p112	38	0	NA	NA
SPNS1	neuro	38	0	NA	NA
DOC2A	16p112	38	0	NA	NA
SHANK3	neuro	38	0	NA	NA
ZNF160	kctd13deg	38	0	NA	CDIPT|CORO1A
SLC9A3R2	kctd13deg	38	0	NA	CDIPT|CORO1A|KCTD13|MAPK3
CADPS2	neuro	38	0	NA	NA
ADRM1	no	36	18	NA	NA
GABARAP	no	36	18	NA	NA
ADRBK1	no	36	18	NA	NA
ACIN1	no	36	18	NA	NA
NTRK3	no	36	18	NA	NA
CHPF	no	36	18	NA	NA
CAMK2B	no	36	18	cycle	NA
AGPAT1	no	34	17	NA	NA
ATP6V0B	no	34	17	NA	NA
UBE2M	no	32	16	NA	NA
PFN1	no	30	15	NA	NA
PPP2CA	no	28	14	cycle	NA
CTNNA1	no	26	13	NA	NA
HSP90AB1	no	26	13	NA	NA
PLCG1	no	26	13	NA	NA
UBA1	no	26	13	NA	NA
DDX23	no	26	13	NA	NA
GABARAPL1	no	24	12	NA	NA
OTUB1	no	24	12	NA	NA
MAP2K1	no	24	12	cycle|proliferation	NA
TCP1	no	24	12	NA	NA
UQCRC1	no	24	12	NA	NA
BAG6	no	24	12	cycle	NA
EIF3B	no	24	12	NA	NA
HLA-E	no	22	11	NA	NA
MCM5	no	22	11	cycle	NA
ATP6AP1	no	22	11	NA	NA
RPS25	no	22	11	NA	NA
EIF3A	no	22	11	NA	NA
AHSA1	no	20	10	NA	NA
AP2S1	no	20	10	NA	NA
SHANK2	no	20	10	NA	NA
GLTSCR2	no	20	10	NA	NA
PPP2R5E	no	20	10	NA	NA
PSMB3	no	20	10	cycle	NA
RBM39	no	20	10	NA	NA
CCT7	no	18	9	NA	NA
GNB2	no	18	9	NA	NA
HOXB5	no	18	9	NA	NA
LMNA	no	18	9	NA	NA
NACAP1	no	18	9	NA	NA
PKMYT1	no	18	9	cycle	NA
IFITM2	no	16	8	NA	NA
WDTC1	no	16	8	NA	NA
EFR3A	no	16	8	NA	NA
DNAJB5	no	16	8	NA	NA
GRINA	no	16	8	NA	C16orf53|CORO1A
ANXA4	no	16	8	NA	NA
LAMP2	no	16	8	NA	NA
MCM3	no	16	8	cycle	NA
NUCB1	no	16	8	NA	NA
PKD1	no	16	8	NA	NA
RPS5	no	16	8	NA	MAPK3
XRCC2	no	16	8	cycle	NA
VAMP3	no	16	8	NA	NA
DAZAP2	no	16	8	NA	NA
SUGP2	no	14	7	NA	NA
RUVBL2	no	14	7	NA	NA
PHB2	no	14	7	NA	NA
CLN3	no	14	7	NA	NA
PNISR	no	14	7	NA	NA
PDE4C	no	14	7	NA	NA
UBE2D4	no	14	7	NA	NA
PSMA1	no	14	7	cycle	NA
UBE2D3	no	14	7	NA	NA
PLA2G6	no	14	7	NA	NA
RB1CC1	no	14	7	cycle	NA
CDH1	no	14	7	NA	NA
ARPC5	no	12	6	NA	NA
CRK	no	12	6	NA	NA
INPPL1	no	12	6	NA	NA
NUP107	no	12	6	cycle	NA
PSME1	no	12	6	cycle	NA
PSME2	no	12	6	cycle	NA
SRC	no	12	6	NA	NA
ZYX	no	12	6	NA	NA
LMNB2	no	12	6	NA	NA
ACTN1	no	12	6	NA	NA
TRIP13	no	12	6	cycle	NA
PQBP1	no	10	5	NA	NA
KAT7	no	10	5	NA	NA
NELFB	no	10	5	NA	NA
CXXC1	no	10	5	NA	KCTD13|MAPK3
HTR6	no	10	5	NA	NA
RHOA	no	10	5	cycle	CDIPT
B2M	no	10	5	NA	NA
PSMC6	no	10	5	cycle	NA
CACTIN	no	10	5	NA	NA
SKP1	no	10	5	cycle	CDIPT
RBM10	no	10	5	NA	NA
CAPZA1	no	10	5	NA	NA
AURKB	no	10	5	cycle|proliferation	C16orf53|CORO1A
CDC27	no	10	5	cycle|proliferation	NA
IPO7	no	8	4	NA	NA
PTGES3	no	8	4	NA	NA
FASTK	no	8	4	NA	NA
NEK7	no	8	4	NA	NA
ATN1	no	8	4	NA	NA
AKT1	no	8	4	cycle	NA
FLNA	no	8	4	NA	NA
SASH1	no	8	4	NA	NA
PLD3	no	8	4	NA	NA
ALPPL2	no	8	4	NA	C16orf53|CDIPT|CORO1A
GAA	no	8	4	NA	NA
UBE2S	no	8	4	cycle	NA
GPI	no	8	4	NA	NA
HIF1A	no	8	4	NA	NA
ARHGAP1	no	8	4	NA	NA
LGALS3BP	no	8	4	NA	NA
MAD2L1	no	8	4	cycle	CDIPT
NDUFS8	no	8	4	NA	NA
PSMD2	no	8	4	cycle	NA
BAD	no	8	4	cycle|proliferation	CDIPT|DOC2A
RPS9	no	8	4	NA	CORO1A
UBC	no	8	4	cycle	NA
WIPF1	no	8	4	NA	NA
FAM193A	no	8	4	NA	NA
HDAC5	no	6	3	NA	NA
TROAP	no	6	3	NA	NA
BCAP31	no	6	3	NA	NA
NAMPT	no	6	3	NA	NA
POP7	no	6	3	NA	NA
RNASEH2A	no	6	3	NA	CORO1A
AGPAT2	no	6	3	NA	NA
MXD4	no	6	3	NA	NA
MGEA5	no	6	3	NA	NA
NUDC	no	6	3	cycle|proliferation	NA
CHD3	no	6	3	NA	NA
CIRBP	no	6	3	NA	NA
MAPK14	no	6	3	cycle	NA
DDX11	no	6	3	cycle	NA
DRD5	no	6	3	NA	NA
E2F1	no	6	3	cycle|proliferation	NA
EGFR	no	6	3	cycle|proliferation	NA
RPL13A	no	6	3	NA	NA
UBXN7	no	6	3	NA	NA
GGT1	no	6	3	NA	NA
HMMR	no	6	3	NA	NA
MCL1	no	6	3	NA	NA
CD46	no	6	3	NA	NA
MYO1C	no	6	3	NA	CORO1A
PBX1	no	6	3	NA	NA
PKM	no	6	3	NA	NA
POLD2	no	6	3	cycle	NA
PPP2R5B	no	6	3	cycle	NA
RNF126	no	6	3	NA	NA
ARFGAP1	no	6	3	NA	NA
MAPK1	no	6	3	cycle|proliferation	NA
MAPK6	no	6	3	cycle	NA
PSMA4	no	6	3	cycle	CDIPT
PSMC5	no	6	3	cycle	C16orf53|CDIPT
PSMD8	no	6	3	cycle	NA
PTBP1	no	6	3	NA	NA
SERINC1	no	6	3	NA	NA
BAK1	no	6	3	NA	NA
SCP2	no	6	3	NA	NA
TRA2B	no	6	3	NA	NA
SOS2	no	6	3	NA	NA
SPG7	no	6	3	NA	NA
BTG1	no	6	3	NA	NA
TIMP1	no	6	3	NA	NA
TIMP3	no	6	3	NA	NA
UBE2L3	no	6	3	cycle|proliferation	NA
UBE2V2	no	6	3	proliferation	NA
WAS	no	6	3	NA	NA
DEK	no	6	3	NA	NA
MLF2	no	6	3	NA	NA
CANX	no	6	3	NA	NA
GAS7	no	6	3	cycle	NA
CCNA2	no	6	3	cycle	NA
CCT6A	no	6	3	NA	NA
NMI	no	6	3	NA	NA
SGSM2	no	6	3	NA	NA
RBX1	no	6	3	NA	KCTD13
CHAF1A	no	4	2	cycle	NA
DDX39A	no	4	2	NA	NA
TRIM3	no	4	2	NA	NA
ADCY1	no	4	2	NA	NA
TCERG1	no	4	2	NA	NA
FERMT2	no	4	2	NA	NA
CKS1B	no	4	2	cycle|proliferation	CDIPT
DKC1	no	4	2	proliferation	NA
ABCA2	no	4	2	NA	NA
ESR1	no	4	2	proliferation	NA
FGFR1	no	4	2	cycle|proliferation	NA
DLGAP4	no	4	2	NA	NA
YTHDF3	no	4	2	NA	NA
MOB4	no	4	2	NA	NA
RNF11	no	4	2	NA	NA
RBMX	no	4	2	NA	NA
EIF3K	no	4	2	NA	NA
GNB1	no	4	2	proliferation	NA
GRK6	no	4	2	NA	NA
HNRNPH3	no	4	2	NA	NA
APLP2	no	4	2	NA	NA
IFI16	no	4	2	proliferation	NA
IGBP1	no	4	2	NA	NA
IRF1	no	4	2	NA	NA
LTBP2	no	4	2	NA	NA
MCM6	no	4	2	cycle	NA
RERE	no	4	2	NA	NA
FAM203A	no	4	2	NA	NA
ATP5D	no	4	2	NA	NA
GTSE1	no	4	2	cycle	NA
PRKAR1A	no	4	2	NA	NA
PRR11	no	4	2	NA	NA
MAPK11	no	4	2	NA	CDIPT|CORO1A
PSMB9	no	4	2	cycle	NA
RARRES3	no	4	2	NA	NA
RELA	no	4	2	NA	NA
BRD2	no	4	2	NA	NA
SRSF2	no	4	2	NA	NA
PDIA2	no	4	2	NA	NA
SLC16A2	no	4	2	NA	NA
SNTA1	no	4	2	NA	NA
BRCA1	no	4	2	cycle	CDIPT
SSR1	no	4	2	NA	NA
STK10	no	4	2	NA	NA
TUBG1	no	4	2	cycle	NA
VEGFA	no	4	2	NA	NA
YWHAZ	no	4	2	NA	NA
PTTG1IP	no	4	2	NA	NA
DDR1	no	4	2	NA	NA
SF3A2	no	4	2	NA	NA
EIF3G	no	4	2	NA	NA
EIF3H	no	4	2	NA	NA
RGS11	no	4	2	NA	NA
PLOD3	no	4	2	NA	CDIPT
USP8	no	4	2	cycle|proliferation	CDIPT
TM9SF2	no	4	2	NA	NA
SEPT15	no	4	2	NA	NA
QKI	no	4	2	NA	NA
CDC6	no	4	2	cycle	C16orf53|CORO1A
CDH2	no	2	1	NA	NA
CDH3	no	2	1	NA	NA
ARPC1B	no	2	1	NA	NA
ACTR3	no	2	1	NA	NA
CDH15	no	2	1	NA	NA
TXNDC9	no	2	1	NA	NA
CALCOCO2	no	2	1	NA	NA
CDKN2C	no	2	1	cycle	NA
ADAR	no	2	1	NA	NA
TRIM22	no	2	1	NA	NA
IFITM3	no	2	1	NA	NA
HYOU1	no	2	1	NA	NA
SSSCA1	no	2	1	cycle	NA
PRPF8	no	2	1	NA	NA
CFTR	no	2	1	NA	NA
BLCAP	no	2	1	cycle	NA
IMMT	no	2	1	NA	NA
KIF2C	no	2	1	cycle|proliferation	NA
TOPBP1	no	2	1	NA	NA
MAP4K5	no	2	1	NA	NA
CBX3	no	2	1	NA	NA
ADD3	no	2	1	NA	NA
CLPTM1	no	2	1	NA	NA
COX7A2	no	2	1	NA	NA
COX7B	no	2	1	NA	NA
COX8A	no	2	1	NA	NA
CSE1L	no	2	1	proliferation	NA
CTNND2	no	2	1	NA	NA
CYC1	no	2	1	NA	NA
DDX3X	no	2	1	NA	NA
DMPK	no	2	1	NA	NA
DRD2	no	2	1	NA	NA
DVL3	no	2	1	NA	NA
EEF1A1	no	2	1	NA	NA
EFNB3	no	2	1	NA	NA
FEN1	no	2	1	cycle	NA
RALY	no	2	1	NA	NA
MAPRE1	no	2	1	cycle|proliferation	CORO1A|KCTD13
CCT5	no	2	1	NA	NA
FLII	no	2	1	NA	NA
CIC	no	2	1	NA	NA
SIN3B	no	2	1	NA	NA
FMR1	no	2	1	NA	NA
PUM2	no	2	1	NA	NA
PIP5K1C	no	2	1	NA	NA
SF3B1	no	2	1	NA	NA
MORC3	no	2	1	NA	NA
SRRM2	no	2	1	NA	NA
FOSL2	no	2	1	NA	NA
PPP1R15A	no	2	1	cycle	NA
FYN	no	2	1	proliferation	NA
ALS2CL	no	2	1	NA	NA
RNF167	no	2	1	cycle	NA
ZNF500	no	2	1	NA	NA
KLK13	no	2	1	NA	NA
HSPB8	no	2	1	NA	NA
GJB3	no	2	1	NA	NA
HSPB7	no	2	1	NA	NA
LSM3	no	2	1	NA	NA
GPR12	no	2	1	NA	NA
PTRF	no	2	1	NA	NA
GRIN1	no	2	1	NA	NA
GSTA4	no	2	1	NA	CDIPT|CORO1A|MAPK3
CPSF1	no	2	1	NA	NA
HFE	no	2	1	NA	NA
DNAJA1	no	2	1	NA	NA
HSPA1B	no	2	1	NA	NA
HSPA5	no	2	1	NA	CDIPT
HSPA8	no	2	1	cycle	NA
APLP1	no	2	1	NA	NA
DNAJB1	no	2	1	NA	NA
IGFBP5	no	2	1	NA	NA
FAS	no	2	1	NA	NA
FASLG	no	2	1	NA	NA
EIF3E	no	2	1	NA	NA
LAMP1	no	2	1	NA	NA
LDHA	no	2	1	NA	CDIPT|CORO1A
FKSG49	no	2	1	NA	NA
LTBP1	no	2	1	NA	NA
SMAD4	no	2	1	NA	NA
SMAD9	no	2	1	NA	NA
MAP3K10	no	2	1	NA	NA
MSH2	no	2	1	cycle	NA
MUC3A	no	2	1	NA	NA
MXI1	no	2	1	NA	NA
MYC	no	2	1	cycle|proliferation	NA
MYO9B	no	2	1	NA	NA
RPL10A	no	2	1	NA	NA
NFIL3	no	2	1	NA	NA
NFKB1	no	2	1	NA	NA
PCNA	no	2	1	cycle|proliferation	NA
FZR1	no	2	1	cycle	NA
PFDN5	no	2	1	NA	NA
PFKL	no	2	1	NA	NA
PGK1	no	2	1	NA	NA
SLC25A3	no	2	1	NA	CDIPT
PNN	no	2	1	NA	NA
POLR2E	no	2	1	NA	NA
PPID	no	2	1	NA	NA
TMEM160	no	2	1	NA	NA
PPP1CC	no	2	1	cycle	NA
PPP2R4	no	2	1	NA	CDIPT|CORO1A|KCTD13
PPP2R5C	no	2	1	cycle	NA
ASF1B	no	2	1	NA	NA
PSEN1	no	2	1	proliferation	NA
PSMC3	no	2	1	cycle	NA
PSMD3	no	2	1	cycle	NA
PSMD13	no	2	1	cycle	CDIPT
SEMA4G	no	2	1	NA	NA
LSM2	no	2	1	NA	NA
BARD1	no	2	1	cycle	NA
PVRL1	no	2	1	NA	NA
RPS6	no	2	1	NA	NA
RPS13	no	2	1	NA	NA
SAT1	no	2	1	NA	C16orf53|CORO1A|DOC2A|KCTD13|MAPK3
SFPQ	no	2	1	NA	NA
SFTPC	no	2	1	NA	NA
ENGASE	no	2	1	NA	NA
SMARCA4	no	2	1	cycle	NA
SMARCD1	no	2	1	NA	NA
SNRPE	no	2	1	NA	NA
SNRPF	no	2	1	NA	NA
SNRPG	no	2	1	NA	NA
STAT3	no	2	1	NA	NA
AURKA	no	2	1	cycle	NA
VAMP2	no	2	1	NA	NA
HNF1A	no	2	1	NA	NA
TNFRSF1A	no	2	1	NA	NA
C1R	no	2	1	NA	NA
SUMO1	no	2	1	NA	NA
UQCRFS1	no	2	1	NA	NA
VASP	no	2	1	NA	NA
ZMYM2	no	2	1	NA	NA
NUP37	no	2	1	cycle	NA
NELFE	no	2	1	NA	NA
SYMPK	no	2	1	NA	NA
USP9X	no	2	1	cycle	NA
ARID1A	no	2	1	NA	NA
SLC25A11	no	2	1	NA	NA
CASP8	no	2	1	NA	NA
STK24	no	2	1	NA	NA
BHLHE40	no	2	1	NA	NA
TP63	no	2	1	cycle|proliferation	NA
ADAM15	no	2	1	NA	NA
SUCLA2	no	2	1	NA	NA
IQGAP1	no	2	1	NA	NA
ATP6V0D1	no	2	1	NA	NA
ATG12	no	2	1	NA	NA
LPAR2	no	2	1	NA	NA
NPIPA1	no	2	1	NA	NA
SRSF11	no	2	1	NA	NA
PICK1	no	2	1	NA	NA
BAG3	no	2	1	NA	NA
PUM1	no	2	1	NA	NA
HERPUD1	no	2	1	NA	NA
DLGAP5	no	2	1	cycle|proliferation	NA
CDC20	no	2	1	cycle	CDIPT|MAPK3
