# Supplementary material for: Pervasive genetic interactions modulate neurodevelopmental defects of the autism-associated 16p11.2 deletion in Drosophila melanogaster
Source: Nat Commun. 2018 Jun 29;9:2548. doi: 10.1038/s41467-018-04882-6 (PMC6026208; doi:10.1038/s41467-018-04882-6)
Supplement: Supplementary file 10 — Supplementary Data 7 [file 41467_2018_4882_MOESM10_ESM.xlsx]

## Sheet: DegPCR
Supplementary Data 7. Primers used in PCR experiments.
Primer name	Sequence
AD1	NTC GAS TWT SGW GTT
AD2	NGT CGA SWG ANA WGA A
AD3	WGT GNA GWA NCA NAG A
T2En	AAT CAT ATC GCT GTC TCA CTC A
T2D	ATT CAA ACC CCA CGG ACA TG
T1BUAS	GCC AAG CTT TGC GTA CTC GC

## Sheet: qPCR_rev 
Primer name	Sequence		Primer name	Sequence		Primer name	Sequence		Primer name	Sequence		Primer name	Sequence
Akt1_Fwd1	CCA AGC CAT TCA CCT TCA TCA		Fz3_Fwd1	GGT CCG GAT CTT CTT CCA GC		Pi3k21b_Fwd1	TAT GCC AAC AAT TCG CTG GA		Wg_Fwd1	CCC AAC AAC ATT ACG CCC AT		Doc3_Fwd1	ATTCCGTGAGTCGGGTCAGT
Akt1_Rev1	CGA TTA CCG TGG TCC ATT GC		Fz3_Rev1	ACC CAC AAC CCT GTC AAC GT		Pi3k21b_Rev1	CAA TGT CGT GGT CAG CGT GT		Wg_Rev1	CGT AGA GTG GAT CGC TGG GT		Doc3_Rev1	GGCGAGTCATTGATCTTCCG
ARM_Fwd	CAG AAT CGA ACC ATG TCG CAT		G9a_Fwd1	CAA CAG CGG AGG GTG GTA CT		Pi3K92E_Fwd1	CGG CTG CCT TAT TCT ATC GC		Wnt5_Fwd1	GCG GTC AGT CGC AGT ACA TG		Doc3_Fwd2	AGTATGCCAGGCACATCGGT
ARM_Rev	CGG CAG ATC AGG TGG ATT GT		G9a_Rev1	TTT TGT CTT CCG CCA AGT TCA		Pi3K92E_Rev1	GGC AGT CCC GTT GAA ATC AT		Wnt5_Rev1	TCG TCT GTA TGA TCG GCT CG		Doc3_Rev2	GCGGTGTGTAAGCCCAACTT
CA-P60_Fwd	TAT GGC AGG AGC GTA ACG C		HDAC4_Fwd1	ACC GAC AAG TGC ACC CAT TC		PROSAP_Fwd	CCG GAG CTG AAT GTC TAC AAG		Rabphilin_Fwd1	TGCAACGGGAGGATAGCTTC		TaoK2_Fwd	ACATTGCGCAGAATGAGTCG
CA-P60_Rev	CGT ACT CCT TGA GGG CCT CA		HDAC4_Rev1	TGA TAT TGG CTG CCC TCC TC		PROSAP_Rev	GCA AAC AGG CCA TAG TTG AAG		Rabphilin_Rev1	AGCTGCGTATGGAGCCGTAT		TaoK2_Rev	CGCATCCGACCAGTCGTT
CAPS_Fwd	TCC CAC AAA CCA ACT CCA C		KISMET_Fwd	AAG ACG TTC ATC TGG GAC TTG		PTEN_Fwd	TCC AAT GTT GTA GCC GTG CA		PTIPassoc_Fwd1	TAGCAAGGAACTCGAACAGGC		AsphD1_Fwd	CATCATGGAGAATCGCGGACT
CAPS_Rev	CAA AAG TAC AAG GAT CGG TGC		KISMET_Rev	GTT TGA CTT TCC ACC GTT GC		PTEN_Rev	GGT ACC GGT TCT GCC CTT TC		PTIPassoc_Rev1	TTCTGCGGTTCCTGCTCAAT		AsphD1_Rev	ACTCCGACAGAGGAGTGTCC
CG34030_Fwd	GGT TGG CGA TAC GCA GAA CT		LanB2_FWD1	ATC ACC TAC GTG CGC ATT CTC		rp49_Fwd	GCA AGC CCA AGG GTA TCG A		PIS_Fwd1	GCCGAGCACGATAACGTCTT		Kif22_Fwd	ACAAAGTTAACAGCAGCTGAGAC
CG34030_Rev	GAT CAC GGC AAA GAG TCC ATC		LanB2_REV1	CGT AAA GGA TTC GGG TCT TGG		rp49_Rev	ACC GAT GTT GGG CAT CAG A		PIS_Rev1	GGCGTAGCCGATCAGATTTG		Kif22_Rev	AGTCGAGTAGCTTGAATTCGCT
CG42684_FWD1	CCT ATC AGC TTC AGC CCC AA		Lnk_Fwd1	AAC TTC CAA GGA CGA GCC AA		Sba_Fwd1	GCC CGC ACA TGT ACG TGT TA		CG10465_Fwd1	TCATGCAGGCAACGTCTTCA		Tiptop_Fwd	CCTCCACAGCATCAGCAACA
CG42684_REV1	TAC TCT GTG CCG ATG ATC TGG A		Lnk_Rev1	ACC CTT CTC CGA AAT GGT GA		Sba_Rev1	CCG GGA ATT ATC TGA GCC TG		CG10465_Rev1	TGCTGGTTCCACTTGCACTTC		Tiptop_Rev	CCACCAGGTCGTTACCGTTC
CG5098_FWD1	TTG CAC GAG GAC TGT GCT GT		MCPH1_Fwd	AAA GAT CGC CTACG CGA AC		Sev_Fwd1	GGT TCC TCG CAG ATT GAG CT		CG17841_Fwd1	CACTCCAACGAATCTGCACG		Fwd_Numb	AAGGGCCTGATAGTGGACCA
CG5098_REV1	GGC TCC GAT CAG ATG GAT GT		MCPH1_Rev	CAG GCC ATC CTT GAA GAC AAC		Sev_Rev1	GCG AAG TAC AGT CGA TGA TGC A		CG17841_Rev1	TGGACACAGGCTCCATCGTAG		Rev_Numb	CGGTGCACAGAAGCTGACC
CG6847_FWD1	TCT GCG TGG ACT GGG AGA AT		Mes-4_FWD1	ATT CAT CAT CGC ACA CGC C		Sgg_Fwd1	AGC CTA GTG CCG CAG TTG TT		Ald_CG6058_Fwd1	ATTCTGGGCATCAAGGTCGA
CG6847_REV1	CCG CTC GTA CGT AGT TCG GA		Mes-4_REV1	GCT GGC TGC ATG TCA GGA G		Sgg_Rev1	AGG TCC GGA TGC GTT CTG		Ald_CG6058_Rev1	CTCAGAGCCGAACAGTGGGA
chd1_FWD1	GTA TCG CCC CAA GTT CTC TCG		Mnb_FWD1	TGA TCG GCA AAG GCA GTT TT		sim_Fwd	TCA GGA CGA GAT GAA TGC CAT		Pp4-19C_Fwd1	GGACGTGGTCTCCCAGTTCA
chd1_REV1	GAC GAA AGA AAT TCC GGC TG		Mnb_REV1	CCT CGT GGT CGT AAG CCT TC		sim_Rev	TGC TGG TTG ATG TGC GGA T		Pp4-19C_Rev1	CGGCAAATCATGTCGATATCG
Corto_FWD1	CTA GCA ATT ATC AGG CCG GC		Nej_FWD1	TCT TCT TCG TTA TCC GTC TGC A		SOS_Fwd1	ACC GAA GCG GAG AAC TAC GA		CG15309_Fwd1	CGGACATCTACTGCGAGTGCT
Corto_REV1	CCG AGT AGA GGC GCA TGG		Nej_REV1	GCG CTA AAC TAG CTG CCG ACT		SOS_Rev1	GAT TGC GCG TTG CAT AAT AGC		CG15309_Rev1	GCTCATATTTCCAGCCCAGC
Da_Fwd1	GCA GCG CCA ATA GCT ACA TG		Nmdar_Fwd1	TCA TCG AGA ATC GGG TGT ACG		Sox102F_Fwd1	GCC CAA TCT GTC CCA ACT CA		Coro_Fwd1	CCAGGTCGTGATTTGGAACG
Da_Rev1	GCG GGC CGC TAT TCT GAT A		Nmdar_Rev1	CTG AGG TTT GCT CAT GCG AA		Sox102F_Rev1	GAA TGC TTC ACT TTG CGG GT		Coro_Rev1	TCGATGTGCACGAGGATTTC
Dsh_Fwd1	TTC GGT GTG GTC AAA GAG GAA		Notch_Fwd1	TGC TAG AAT GCA TGA CGG CA		SPIN_Fwd	CGT GCT ATG CTT CGT CAA CCT		rolled_Fwd1	AGGTGAAGGAGCTTATGGCATG
Dsh_Rev1	GCA GGG CAG TAT GGT GGA GT		Notch_Rev1	GCT AGA CGA GCG GCC AGT AT		SPIN_Rev	GCG ATC GTA AAG CGA TCC AT		rolled_Rev1	TTTGTTAGCGTGTCATCCGC
EfTuM_Fwd1	ATC CGA GAG CTG CTT ACC GA		Nrx1_Fwd1	AAC AAG GGC ATG GTG CAA TAC		UBE3A_Fwd	GAT TGA AAT GCT GGT CTG CG		Rolled_CDEHG_Fwd1	TTTGCGACTTTGGATTGGCT
EfTuM_Rev1	CAC AGG GAT CTT GTC ACC ATC A		Nrx1_Rev1	CGT GTC AGC TTG TGC GTT TT		UBE3A_Rev	CAC TAT GCT CCA GAA GTC CTG		Rolled_CDEHG_Rev1	CAGTATGATCGTGCTCGGGAT
Fmr1_Fwd1	ATT AAA ATG CGC AAA GCG GA		PARA_Fwd	AGC TAT ACC GTC CAT CTT CAA TG		UNC5C_Fwd	ATC CAG AAG CTG GGG GAC TT		Doc2_Fwd1	AGTCGGGAGCCGAAGAACTC
Fmr1_Rev1	CTC AAA ACC GAT GTA CGC GA		PARA_Rev	TTT GGT ATG ATC TCG TGG CTG		UNC5C_Rev	TTC CTG CAC TTC AAT GCC CT		Doc2_Rev1	ACG TGC TCG TTT CAC TGC C
FOXP_Fwd	CAT CCG TTA TTT GCT CAT GC		Per_Fwd1	AAG AAG TCC GCC AAT GAC ACC		Vimar_Fwd1	GTC GGG CAC TGG GCA ATA T		Doc2_Fwd2	ATGTTCCCCTCGATGCGAC
FOXP_Rev	AAC TTG CAT TTG AAC CCG TG		Per_Rev1	GCC TGG ACC GCT GTA CTC C		Vimar_ Rev1	TTA AGT CCC TGG CTT CGT CG		Doc2_Rev2	GTTGCTCTCGTCCTCCAAGC
