# Supplementary material for: Pervasive genetic interactions modulate neurodevelopmental defects of the autism-associated 16p11.2 deletion in Drosophila melanogaster
Source: Nat Commun. 2018 Jun 29;9:2548. doi: 10.1038/s41467-018-04882-6 (PMC6026208; doi:10.1038/s41467-018-04882-6)
Supplement: Supplementary file 11 — Supplementary Data 8 [file 41467_2018_4882_MOESM11_ESM.xlsx]

## Sheet: Figure 2
Supplementary Data S8. Statistical analysis of experimental data.
Figure 2C: Seizure assay in one-hit knockdown models
Percentage seizing	One-tailed Mann-Whitney test
Control	Experiment	Mann-Whitney W	P value	95% CI High	Sample Size	Significance
Control_Dicer2	KCTD13CG10465	0	0.00570602	-23.6801	5	**
Control_Dicer2	MAPK3rl_2	0	0.0027568	-45	7	**
Control_Dicer2	PPP4Cpp4-19C	0	0.00391351	-28.68	6	**
Seizures per fly	One-tailed Mann-Whitney test
Control	Experiment	Mann-Whitney W	P value	95% CI High	Sample Size	Significance
Control_Dicer2	KCTD13CG10465	342	0.000486973	-5.63897e-06	52	***
Control_Dicer2	MAPK3rl_2	369	7.4563e-08	-0.999992	101	***
Control_Dicer2	PPP4Cpp4-19C	418.5	6.15275e-05	-5.1451e-05	72	***

## Sheet: Fig 2B ANOVA
Figure 2B: Climbing assay in one-hit knockdown models
Test	Comparison	Deg. Freedom	Sum squares	Mean squared	F-Value	P-value (F)				Sample Size	Day 1	Day 2	Day 3	Day 4	Day 5	Day 6	Day 7	Day 8	Day 9	Day 10
2-Way ANOVA	Fly model	7	13.2123	1.88746	283.333	2.2e-16				Control 25C	100	100	100	100	100	100	100	100	100	100
2-Way ANOVA	Day	9	13.3245	1.48049	222.241	2.2e-16				C16ORF53pa1	100	100	100	100	100	100	100	100	100	100
2-Way ANOVA	Model x Day	62	1.4303	0.02307	3.4631	1.201e-15				CDIPTpis	100	100	100	100	100	100	100	100	100	100
										CORO1Acoro	100	100	100	100	20	80	100	100	100	100
1-Way ANOVA	Fly Model x Day 1	7	1.51852	0.216932	44.406	2.2e-16				FAM57BCG17481	100	100	100	100	100	100	100	100	100	100
1-Way ANOVA	Fly Model x Day 2	7	1.30816	0.18688	40.115	2.2e-16				KCTD13CG10465	100	100	80	70	90	100	100	100	100	100
1-Way ANOVA	Fly Model x Day 3	7	1.61683	0.230976	43.72	2.2e-16				MAPK3rl	100	100	100	100	100	100	100	100	100	100
1-Way ANOVA	Fly Model x Day 4	7	1.2843	0.183473	39.723	2.2e-16				TBX6doc3	100	100	100	100	70	0	100	100	100	100
1-Way ANOVA	Fly Model x Day 5	7	1.23611	0.176587	35.368	2.2e-16
1-Way ANOVA	Fly Model x Day 6	6	1.23793	0.206322	26.101	3.87e-15
1-Way ANOVA	Fly Model x Day 7	7	1.20802	0.172574	18.316	9.189e-14
1-Way ANOVA	Fly Model x Day 8	7	1.50625	0.215179	22.174	1.128e-15
1-Way ANOVA	Fly Model x Day 9	7	1.89014	0.27002	37.758	2.2e-16
1-Way ANOVA	Fly Model x Day 10	7	1.87775	0.26825	34.459	2.2e-16
1-Way ANOVA	Control 25C x Day	9	0.76891	0.085434	20.758	2.2e-16
1-Way ANOVA	CDIPT x Day	9	2.1989	0.24432	33.981	2.2e-16
1-Way ANOVA	CORO1A x Day	9	1.14775	0.12753	38.884	2.2e-16
1-Way ANOVA	FAM57B x Day	9	3.3683	0.37425	52.421	2.2e-16
1-Way ANOVA	MAPK3 x Day	9	0.94812	0.105346	11.617	6.51e-12
1-Way ANOVA	KCTD13 x Day	9	2.73496	0.303884	29.13	2.2e-16
1-Way ANOVA	C16orf53 x Day	9	2.02289	0.224766	43.216	2.2e-16
1-Way ANOVA	TBX6 x Day	8	1.56499	0.195623	28.959	2.2e-16
Pairwise T tests for each day									Pairwise T tests for each fly model
Day 1 x Fly Model									Control 25C x Days
	C16orf53	CDIPT	Control_25C	CORO1A	FAM57B	KCTD13	MAPK3			Day1	Day10	Day2	Day3	Day4	Day5	Day6	Day7	Day8
CDIPT	0.16077	-	-	-	-	-	-		Day10	2.1e-15	-	-	-	-	-	-	-	-
Control_25C	0.86774	9.1e-05	-	-	-	-	-		Day2	0.50258	4.9e-10	-	-	-	-	-	-	-
CORO1A	0.02341	1	7.2e-06	-	-	-	-		Day3	0.03054	3.8e-08	1	-	-	-	-	-	-
FAM57B	0.00054	1	8e-08	1	-	-	-		Day4	8.4e-07	0.00276	0.02453	0.4201	-	-	-	-	-
KCTD13	1	0.9927	0.13681	0.19229	0.00661	-	-		Day5	8.1e-08	0.01745	0.00399	0.09216	1	-	-	-	-
MAPK3	2e-16	4.1e-15	2e-16	6e-14	6.1e-12	2e-16	-		Day6	2.4e-11	1	3.7e-06	0.00018	1	1	-	-	-
TBX6	0.2503	1	0.00017	1	1	1	2.1e-15		Day7	5.7e-11	1	8.2e-06	0.00038	1	1	1	-	-
									Day8	7e-11	1	9.9e-06	0.00045	1	1	1	1	-
Day 2 x Fly Model									Day9	8.1e-11	1	1.1e-05	0.00051	1	1	1	1	1
	C16orf53	CDIPT	Control_25C	CORO1A	FAM57B	KCTD13	MAPK3
CDIPT	1	-	-	-	-	-	-		CDIPT x Days
Control_25C	1	1	-	-	-	-	-			Day1	Day10	Day2	Day3	Day4	Day5	Day6	Day7	Day8
CORO1A	5.5e-05	0.01044	6.5e-06	-	-	-	-		Day10	2.9e-16	-	-	-	-	-	-	-	-
FAM57B	4.1e-07	0.00013	4.2e-08	1	-	-	-		Day2	1	2e-16	-	-	-	-	-	-	-
KCTD13	1	1	1	0.01266	0.00017	-	-		Day3	1	1e-13	1	-	-	-	-	-	-
MAPK3	2e-16	2e-16	2e-16	7.7e-10	1.4e-07	2e-16	-		Day4	0.21414	3e-10	0.03251	1	-	-	-	-	-
TBX6	0.83423	1	0.20766	0.11675	0.00233	1	2.6e-15		Day5	0.00426	7.7e-08	0.00043	0.23712	1	-	-	-	-
									Day6	1.1e-07	0.00319	6.7e-09	2.4e-05	0.01491	0.57544	-	-	-
Day 3 x Fly Model									Day7	2e-07	0.00198	1.2e-08	4.2e-05	0.0231	0.80643	1	-	-
	C16orf53	CDIPT	Control_25C	CORO1A	FAM57B	KCTD13	MAPK3		Day8	3e-12	1	1.7e-13	1e-09	2.1e-06	0.00031	1	0.9158	-
CDIPT	0.2277	-	-	-	-	-	-		Day9	2.5e-14	1	1.4e-15	9e-12	2.3e-08	4.9e-06	0.07735	0.05139	1
Control_25C	1	0.0617	-	-	-	-	-
CORO1A	6e-05	0.4773	1e-05	-	-	-	-		CORO1A x Days
FAM57B	3.8e-07	0.0117	5.7e-08	1	-	-	-			Day1	Day10	Day2	Day3	Day4	Day5	Day6	Day7	Day8
KCTD13	1	1	1	0.0018	2.1e-05	-	-		Day10	2e-16	-	-	-	-	-	-	-	-
MAPK3	2e-16	7.1e-16	2e-16	1.8e-11	3.7e-09	2e-16	-		Day2	0.31155	2e-16	-	-	-	-	-	-	-
TBX6	0.0211	1	0.0047	1	0.1373	0.2444	1.8e-14		Day3	0.00386	4.3e-16	1	-	-	-	-	-	-
									Day4	4.5e-06	9.4e-13	0.12592	1	-	-	-	-	-
Day 4 x Fly Model									Day5	0.00405	0.00061	0.6099	1	1	-	-	-	-
	C16orf53	CDIPT	Control_25C	CORO1A	FAM57B	KCTD13	MAPK3		Day6	1.4e-05	1.4e-11	0.1755	1	1	1	-	-	-
CDIPT	1	-	-	-	-	-	-		Day7	5.3e-06	7.8e-13	0.1415	1	1	1	1	-	-
Control_25C	1	0.11393	-	-	-	-	-		Day8	5.8e-11	8.9e-08	1.1e-05	0.00241	0.5692	1	0.97837	0.51301	-
CORO1A	0.01134	1	0.00014	-	-	-	-		Day9	2e-16	0.23197	3.7e-13	1.8e-10	3.7e-07	0.17394	2.4e-06	3.1e-07	0.00923
FAM57B	4.6e-06	0.00325	2.9e-08	1	-	-	-
KCTD13	1	0.24556	1	0.00076	4.4e-07	-	-		FAM57B x Days
MAPK3	2e-16	6.8e-15	2e-16	2.5e-11	1.7e-07	2e-16	-			Day1	Day10	Day2	Day3	Day4	Day5	Day6	Day7	Day8
TBX6	0.00752	1	8.7e-05	1	1	0.00051	4.2e-11		Day10	2e-16	-	-	-	-	-	-	-	-
									Day2	1	2e-16	-	-	-	-	-	-	-
Day 5 x Fly Model									Day3	0.16167	2e-16	1	-	-	-	-	-	-
	C16orf53	CDIPT	Control_25C	CORO1A	FAM57B	KCTD13	MAPK3		Day4	0.00033	1.5e-15	0.27727	1	-	-	-	-	-
CDIPT	1	-	-	-	-	-	-		Day5	2.1e-07	5.6e-12	0.00083	0.03339	1	-	-	-	-
Control_25C	0.0639	0.00897	-	-	-	-	-		Day6	2.3e-13	4e-06	2.6e-09	3e-07	0.00055	0.2043	-	-	-
CORO1A	1	1	0.08699	-	-	-	-		Day7	2.4e-14	3.1e-05	2.8e-10	3.5e-08	8.2e-05	0.04717	1	-	-
FAM57B	7.4e-05	0.00073	3.1e-10	1	-	-	-		Day8	2e-16	0.00187	2e-12	2.8e-10	9.9e-07	0.00124	1	1	-
KCTD13	1	0.61992	1	0.78843	1.6e-07	-	-		Day9	2e-16	1	2e-16	2.6e-16	1.2e-12	4.4e-09	0.00127	0.0073	0.20784
MAPK3	3.4e-13	3.7e-12	2e-16	0.00058	0.00017	1.5e-15	-
TBX6	0.07129	0.3484	2.9e-06	1	1	0.0005	2.7e-06		MAPK3 x Days
										Day1	Day10	Day2	Day3	Day4	Day5	Day6	Day7	Day8
Day 6 x Fly Model									Day10	9.2e-09	-	-	-	-	-	-	-	-
	C16orf53	CDIPT	Control_25C	CORO1A	FAM57B	KCTD13			Day2	1	5.9e-09	-	-	-	-	-	-	-
CDIPT	0.4235	-	-	-	-	-			Day3	1	2.8e-05	1	-	-	-	-	-	-
Control_25C	1	0.0018	-	-	-	-			Day4	0.91084	0.00028	0.71544	1	-	-	-	-	-
CORO1A	1	1	0.875	-	-	-			Day5	0.25178	0.00175	0.19168	1	1	-	-	-	-
FAM57B	6.3e-07	0.0041	4.6e-10	1e-05	-	-			Day6	0.12531	0.00419	0.094	1	1	1	-	-	-
KCTD13	1	0.2001	1	1	2e-07	-			Day7	0.06319	0.00923	0.04678	1	1	1	1	-	-
MAPK3	2.2e-09	2.4e-05	1.7e-12	5.3e-08	1	6.9e-10			Day8	6.7e-05	1	4.6e-05	0.05302	0.28946	1	1	1	-
									Day9	8.6e-07	1	5.6e-07	0.0015	0.01151	0.05623	0.11758	0.22655	1
Day 7 x Fly Model
	C16orf53	CDIPT	Control_25C	CORO1A	FAM57B	KCTD13	MAPK3		KCTD13 x Days
CDIPT	1	-	-	-	-	-	-			Day1	Day10	Day2	Day3	Day4	Day5	Day6	Day7	Day8
Control_25C	0.13487	0.0068	-	-	-	-	-		Day10	2e-16	-	-	-	-	-	-	-	-
CORO1A	1	1	1	-	-	-	-		Day2	1	1.4e-15	-	-	-	-	-	-	-
FAM57B	7.1e-05	0.00244	3.9e-10	2.6e-06	-	-	-		Day3	1	2.4e-14	1	-	-	-	-	-	-
KCTD13	1	1	0.0677	1	0.00017	-	-		Day4	1	5.3e-12	1	1	-	-	-	-	-
MAPK3	8e-07	3.8e-05	3.3e-12	2.4e-08	1	2.1e-06	-		Day5	0.11652	9.5e-11	1	1	1	-	-	-	-
TBX6	1	1	0.00809	1	0.00203	1	3.1e-05		Day6	0.00057	2.5e-08	0.02139	0.04456	0.65907	1	-	-	-
									Day7	1e-06	2.1e-05	6.8e-05	0.00024	0.00896	0.20846	1	-	-
Day 8 x Fly Model									Day8	1.5e-08	0.00088	1.3e-06	6.3e-06	0.00038	0.01136	0.68222	1	-
	C16orf53	CDIPT	Control_25C	CORO1A	FAM57B	KCTD13	MAPK3		Day9	8.5e-13	0.83918	8.8e-11	8.3e-10	1.1e-07	3.4e-06	0.00065	0.13098	1
CDIPT	1	-	-	-	-	-	-
Control_25C	0.00453	3.5e-06	-	-	-	-	-		C16orf53 x Days
CORO1A	1	0.70724	0.01728	-	-	-	-			Day1	Day10	Day2	Day3	Day4	Day5	Day6	Day7	Day8
FAM57B	0.0002	0.11966	1.3e-11	4.4e-05	-	-	-		Day10	2e-16	-	-	-	-	-	-	-	-
KCTD13	1	1	0.00301	1	0.00032	-	-		Day2	1	2e-16	-	-	-	-	-	-	-
MAPK3	6e-08	0.00013	2.6e-15	1.1e-08	1	9.8e-08	-		Day3	1	2e-16	1	-	-	-	-	-	-
TBX6	1	1	0.00017	1	0.00537	1	2.6e-06		Day4	0.00082	1.1e-10	0.01012	0.12751	-	-	-	-	-
									Day5	2.6e-08	7.3e-06	5.7e-07	1.7e-05	0.78904	-	-	-	-
Day 9 x Fly Model									Day6	1.2e-09	0.00012	2.8e-08	9.3e-07	0.12193	1	-	-	-
	C16orf53	CDIPT	Control_25C	CORO1A	FAM57B	KCTD13	MAPK3		Day7	8.8e-13	0.03144	2.3e-11	9.1e-10	0.00064	1	1	-	-
CDIPT	0.65	-	-	-	-	-	-		Day8	7.2e-16	1	1.9e-14	7.7e-13	1.3e-06	0.01937	0.16102	1	-
Control_25C	1.3e-05	7.9e-10	-	-	-	-	-		Day9	2e-16	1	2e-16	5.5e-15	1.2e-08	0.00044	0.00536	0.61169	1
CORO1A	1	1	6.3e-08	-	-	-	-
FAM57B	1.9e-09	2.9e-05	2e-16	4.5e-07	-	-	-		TBX6 x Days
KCTD13	1	1	6.4e-09	1	4.1e-06	-	-			Day1	Day10	Day2	Day3	Day4	Day5	Day7	Day8
MAPK3	1.5e-10	2.8e-06	2e-16	3.8e-08	1	3.7e-07	-		Day10	1.7e-13	-	-	-	-	-	-	-
TBX6	1	1	7.4e-09	1	3.6e-06	1	3.2e-07		Day2	1	3.5e-13	-	-	-	-	-	-
									Day3	1	2.1e-09	1	-	-	-	-	-
Day 10 x Fly Model									Day4	0.00021	0.00024	0.00038	0.26426	-	-	-	-
	C16orf53	CDIPT	Control_25C	CORO1A	FAM57B	KCTD13	MAPK3		Day5	1e-06	0.36633	1.9e-06	0.00211	1	-	-	-
CDIPT	0.67069	-	-	-	-	-	-		Day7	7.4e-08	0.16642	1.4e-07	0.00044	1	1	-	-
Control_25C	0.00067	6.5e-08	-	-	-	-	-		Day8	2.2e-10	1	4.3e-10	2.2e-06	0.06362	1	1	-
CORO1A	0.69909	1	7e-08	-	-	-	-		Day9	1.3e-13	1	2.5e-13	1.5e-09	0.00018	0.30681	0.13506	1
FAM57B	7.5e-10	1.2e-05	2e-16	1.1e-05	-	-	-
KCTD13	0.01111	1	1.6e-10	1	0.00248	-	-
MAPK3	2.2e-10	3.7e-06	2e-16	3.5e-06	1	0.00088	-
TBX6	1	1	2.7e-05	1	2.7e-08	0.14773	7.9e-09

## Sheet: Figure 3
Figure 3A: NMJ architecture in one-hit knockdown models
NMJ length
Control	Experiment	Mann-Whitney W	P value	95% CI Low	95% CI High	Sample Size	Significance
Control	CDIPTpis	1	0.031746	-2.42193	-0.063425	4	*
Control	DOC2Arph	13	0.530303	-1.49209	1.21251	7	ns
Control	KCTD13CG10465	12	0.662338	-1.90067	0.366601	6	ns
Control	CORO1Acoro	8	0.246753	-1.86813	0.483842	6	ns
Control	MAPK3rl	11	0.222222	-2.67527	0.792548	8	ns
Control	FAM57BCG17481	24	0.621601	-0.962393	1.20073	8	ns
Control	C16ORF53pa1	6	0.222222	-2.04531	0.187049	5	ns
NMJ area
Control	Experiment	Mann-Whitney W	P value	95% CI Low	95% CI High	Sample Size	Significance
Control	CDIPTpis	11	0.904762	-3.65403	3.25212	4	ns
Control	DOC2Arph	13	0.530303	-3.62137	1.25503	7	ns
Control	KCTD13CG10465	22	0.246753	-0.77644	4.16822	6	ns
Control	CORO1Acoro	22	0.246753	-1.32418	5.04588	6	ns
Control	MAPK3rl	17	0.724165	-5.17398	2.94142	7	ns
Control	FAM57BCG17481	36	0.018648	0.658633	5.29203	8	*
Control	C16ORF53pa1	13	1	-3.26036	3.20672	5	ns
Bouton number
Control	Experiment	Mann-Whitney W	P value	95% CI Low	95% CI High	Sample Size	Significance
Control	CDIPTpis	1	0.031746	-45.1286	-6.9715	4	*
Control	DOC2Arph	20	1	-19.7836	19.8267	8	ns
Control	KCTD13CG10465	20	0.428571	-7.5919	19.4882	6	ns
Control	CORO1Acoro	15	0.690476	-8.0556	16.338	5	ns
Control	MAPK3rl	22	0.832945	-22.2163	17.9209	8	ns
Control	FAM57BCG17481	36	0.018648	3.98414	22.7946	8	*
Control	C16ORF53pa1	21	0.0952381	-1.62564	19.4874	5	ns
Figure3B	Number of intersections (sum)
Control	Experiment	Mann-Whitney W	P value	95% CI Low	95% CI High	Sample Size	Significance
Control	KCTD13CG10465	130	1.74815e-06	0.100767	0.163946	10	*
Control	MAPK3rl	124	0.00153998	0.0260992	0.108193	11	*
Control	PPP4Cpp4-19C	87	0.18621	-0.0133783	0.0664975	10	ns
Control	ALDOAald	92	0.251772	-0.0171499	0.0529919	11	ns
Control	TAOK2dTao-1	11	0.000771983	-0.0961085	-0.0278164	9	*

## Sheet: Figure 5
Figure5C	Flynotyper score GMR-GAL4 > Dicer2 30C
Control	Experiment	Mann-Whitney W	P value	95% CI	Sample size	Significance
Control	TBX6doc3	84	0.946399	6.62807	12	ns
Control	CDIPTpis	69	0.842814	3.32962	11	ns
Control	YPEL3CG15309	52	0.222905	1.96078	13	ns
Control	CORO1Acoro	31	0.082747	0.52667	10	ns
Control	ASPHD1asph	18	0.00734482	-1.16516	10	*
Control	ALDOAald	17	5.67648e-05	-2.96875	19	*
Control	C16ORF53pa1	0	5.41254e-06	-5.57924	10	*
Control	KIF22klp68D	0	5.41254e-06	-11.0863	10	*
Control	TAOK2dTao-1	0	5.41254e-06	-15.0457	10	*
Control	MAPK3rl	0	2.83514e-06	-22.5622	11	*
Control	PPP4Cpp4-19C	0	8.74075e-07	-30.6302	13	*
Control	DOC2Arph	0	5.14192e-05	-31.2219	7	*
Control	KCTD13CG10465	0	8.74075e-07	-31.9504	13	*
Figure5D	Number of photoreceptor cells GMR-GAL4 30C
Control	Experiment	Mann-Whitney W	P value	95% CI Low	95% CI High	Sample size	Significance
Control	MAPK3rl	1755.5	2.39491e-08	7.38098e-05	0.999999	63	*
Control	KCTD13CG10465	18	1.21807e-16	-2.00006	-1.99996	59	*
Control	ALDOAald	181.5	3.65686e-15	-1.00005	-1.00008	80	*
Figure5E	Number of proliferating cells GMR-GAL4 30C
Control	Experiment	Mann-Whitney W	P value	95% CI Low	95% CI High	Sample size	Significance
Control	PPP4Cpp4-19C	14	0.219524	-28	8.99997	8	ns
Control	ALDOAald	0	0.00492204	-43.0001	-19.0001	6	*
Control	TAOK2dTao-1	9	0.0257404	-25.9999	-4	10	*
Control	CORO1Acoro	12.5	0.0986588	-24	1.99998	9	ns
Control	DOC2Arph	24	0.550509	-18	15	10	ns
Control	FAM57BCG17481	19.5	0.190003	-22	3.00001	11	ns
Control	MAPK3rl	36	0.00492204	32	53.9999	6	*
Control	KCTD13CG10465	0	0.00336134	-111	-74	7	*
Control	CDIPTpis	2.5	0.0159366	-45	-5.99996	6	*
Control	C16ORF53pa1	10	0.0514119	-57.9999	4.20811e-05	9	ns
Control	PTENdpten	0	0.00499812	-82.9999	-26	6	*
Figure5F	Eye area GMR-GAL4 30C
Control	Experiment	Mann-Whitney W	P value	95% CI Low	95% CI High	Sample size	Significance
Control	KCTD13CG10465	3	0.000287947	-21.234	-7.0442	9	*
Control	MAPK3rl_2	93	0.00430034	2.4271	14.3923	12	*
Control	FAM57BCG17481	56	0.655632	-4.1184	8.9888	11	ns
Control	PTENdpten	5	0.000129282	-24.8239	-11.4968	12	*
Control	PPP4Cpp4-19C	52	0.694769	-7.201	4.3566	13	ns
Control	YPEL3CG15309	61	0.651053	-4.7034	7.1527	12	ns
Control	CDIPTpis	7	0.000535842	-18.4728	-6.5591	11	*
Control	CORO1coro	2	4.76304e-05	-23.3856	-12.0676	11	*
Control	C16ORF53pa1	26	0.0804001	-12.0672	0.8929	11	ns
Control	ALDOAald	6	0.028971	-16.4791	-1.4811	5	*
Control	TAOK2dTao-1	11	0.00413518	-14.9175	-1.7182	10	*

## Sheet: Figure 6
Figure6B	Phenotypic scores MAPK3rl with other 16p11.2 homologs
Control	Experiment	Mann-Whitney W	P value	95% CI Low	95% CI High	Sample Size	Significance
MAPK3rl/Control	MAPK3rl/CORO1Acoro	108	6.80434e-06	15.3794	20.5881	12	*
MAPK3rl/Control	MAPK3rl/TBX6doc3	54	0.0003996	12.8822	18.1842	6	*
MAPK3rl/Control	MAPK3rl/C16ORF53pa1	108	6.80434e-06	10.5964	17.7359	12	*
MAPK3rl/Control	MAPK3rl/CDIPTpis	72	8.22707e-05	9.71264	15.7341	8	*
MAPK3rl/Control	MAPK3rl/ALDOAald	108	6.80434e-06	8.64142	17.0242	12	*
MAPK3rl/Control	MAPK3rl/YPEL3CG15309	135	1.52963e-06	9.20707	15.6774	15	*
MAPK3rl/Control	MAPK3rl/FAM57BCG17841_3	52	0.0015984	5.74228	13.2678	6	*
MAPK3rl/Control	MAPK3rl/TAOK2dTao-1	46	0.666475	-3.32379	11.4158	9	ns
MAPK3rl/Control	MAPK3rl/ASPHD1asph	75	0.14794	-1.22451	10.1708	12	ns
MAPK3rl/Control	MAPK3rl/KIF22klp68D	55	0.844582	-5.06488	4.75182	13	ns
MAPK3rl/Control	MAPK3rl/PPP4Cpp4-19C	0	6.80434e-06	-21.596	-16.1293	12	*
Figure6C	Phenotypic scores KCTD13CG10465 with other 16p11.2 homologs
Control	Experiment	Mann-Whitney W	P value	95% CI Low	95% CI High	Sample Size	Significance
KCTD13CG10465/Control	KCTD13CG10465/YPEL3CG15309	144	7.39602e-07	20.3823	25.0739	12	*
KCTD13CG10465/Control	KCTD13CG10465/C16ORF53pa1	144	7.39602e-07	16.6545	26.3351	12	*
KCTD13CG10465/Control	KCTD13CG10465/CORO1Acoro	144	7.39602e-07	17.0909	22.192	12	*
KCTD13CG10465/Control	KCTD13CG10465/CDIPTpis	153	0.000425305	3.10717	14.255	14	*
KCTD13CG10465/Control	KCTD13CG10465/ALDOAald	130	0.00037128	2.22613	8.22753	12	*
KCTD13CG10465/Control	KCTD13CG10465/ FAM57BCG17841_2	156	3.84593e-07	16.6366	19.7569	13	*
KCTD13CG10465/Control	KCTD13CG10465/ TBX6doc3_Df	41	0.681965	-3.51113	12.141	6	ns
KCTD13CG10465/Control	KCTD13CG10465/TAOK2dTao-1	33	0.0804211	-2.35059	0.26673	10	ns
KCTD13CG10465/Control	KCTD13CG10465/KIF22klp68D	19	0.0556482	-1.99437	0.01506	7	ns
KCTD13CG10465/Control	KCTD13CG10465/DOC2Arph	8	0.0582418	-2.91094	0.05838	4	ns
KCTD13CG10465/Control	KCTD13CG10465/MAPK3rl	30	0.343145	-2.87574	1.03256	8	ns
KCTD13CG10465/Control	KCTD13CG10465/PPP4Cpp4-19C	35	0.00797954	-2.85031	-0.49342	13	*
Figure6D	Phenotypic scores PPP4Cpp4-19C with other 16p11.2 homologs
Control	Experiment	Mann-Whitney W	P value	95% CI Low	95% CI High	Sample Size	Significance
PPP4Cpp4-19C/Control	PPP4Cpp4-19C/C16ORF53pa1	132	1.4792e-06	11.9975	22.1691	11	*
PPP4Cpp4-19C/Control	PPP4Cpp4-19C/DOC2Arph_2	72	0.000107735	10.824	23.7534	6	*
PPP4Cpp4-19C/Control	PPP4Cpp4-19C/CDIPTpis	120	3.09288e-06	11.8759	21.5131	10	*
PPP4Cpp4-19C/Control	PPP4Cpp4-19C/CORO1Acoro	131	2.95841e-06	13.4552	23.7789	11	*
PPP4Cpp4-19C/Control	PPP4Cpp4-19C/YPEL3CG15309	200	4.62464e-07	8.89115	17.3349	17	*
PPP4Cpp4-19C/Control	PPP4Cpp4-19C/TBX6doc3_Df	45	0.129606	-1.67732	16.7804	5	ns
PPP4Cpp4-19C/Control	PPP4Cpp4-19C/FAM57BCG17841_3	44	0.493644	-3.33725	8.7718	6	ns
PPP4Cpp4-19C/Control	PPP4Cpp4-19C/ASPHD1asph	50	0.910106	-4.29643	4.53964	8	ns
PPP4Cpp4-19C/Control	PPP4Cpp4-19C/KIF22klp68D	52	0.792077	-5.45121	6.10358	8	ns
PPP4Cpp4-19C/Control	PPP4Cpp4-19C/ALDOAald_2	61	0.551167	-5.64159	1.53369	12	ns
PPP4Cpp4-19C/Control	PPP4Cpp4-19C/TAOK2dTao-1	30	0.181345	-10.1296	0.7519	8	ns
PPP4Cpp4-19C/Control	PPP4Cpp4-19C/KCTD13CG10465	12	0.000201172	-12.3245	-1.91214	12	*
PPP4Cpp4-19C/Control	PPP4Cpp4-19C/MAPK3rl	4	3.71146e-05	-13.3652	-3.83187	10	*
Figure6F	Number of proliferating cells
Control	Experiment	Mann-Whitney W	P value	95% CI Low	95% CI High	Sample Size	Significance
MAPK3rl	MAPK3rl/TAOK2dTao-1	0	0.00492204	-56	-25	6	*
MAPK3rl	MAPK3rl/ALDOAald	0	0.00233542	-67.0001	-46.0001	8	*
KCTD13CG10465	KCTD13CG10465/ALDOAald	90	0.00048189	41	83	13	*
KCTD13CG10465	KCTD13CG10465/TAOK2dTao-1	68	0.0085599	11	59	11	*

## Sheet: Figure 7
Figure7C	Phenotypic scores for trans interactors
KCTD13CG10465
Control	Experiment	Mann-Whitney W	P value	95% CI Low	95% CI High	Sample Size	Significance
KCTD13CG10465/Control	KCTD13CG10465/CHD8kis	132	1.4792e-06	22.7254	31.7942	11	*
KCTD13CG10465/Control	KCTD13CG10465/SHANK3prosap	144	7.39602e-07	12.2523	16.7896	12	*
KCTD13CG10465/Control	KCTD13CG10465/UBE3AdUbe3A	120	3.09288e-06	6.42731	15.1205	10	*
KCTD13CG10465/Control	KCTD13CG10465/CCDC101sgf29	148	2.57677e-05	3.43722	11.3523	13	*
KCTD13CG10465/Control	KCTD13CG10465/SCN1Apara_3	117	2.16502e-05	2.79507	7.50862	10	*
KCTD13CG10465/Control	KCTD13CG10465/CTNNB1arm	27	0.00829316	-3.4791	-0.73727	12	*
MAPK3rl
Control	Experiment	Mann-Whitney W	P value	95% CI Low	95% CI High	Sample Size	Significance
MAPK3rl/Control	MAPK3rl/SH2B1lnk	81	4.11353e-05	15.9162	22.4849	10	*
MAPK3rl/Control	MAPK3rl/TUFMefTuM	81	4.11353e-05	8.15838	17.2318	9	*
MAPK3rl/Control	MAPK3rl/CCDC101sgf29	80	8.22707e-05	6.73478	13.524	9	*
MAPK3rl/Control	MAPK3rl/SCN1Apara_2	63	0.000174825	5.68434	11.4788	7	*
MAPK3rl/Control	MAPK3rl/SHANK3prosap	70	0.000329083	5.07441	13.6243	8	*
MAPK3rl/Control	MAPK3rl/PTENdpten	61	0.0152201	0.89971	7.14286	8	*
MAPK3rl/Control	MAPK3r/CTNNB1arm	2	8.66007e-05	-10.3737	-4.29788	10	*
PPP4Cpp4-19C
Control	Experiment	Mann-Whitney W	P value	95% CI Low	95% CI High	Sample Size	Significance
PPP4Cpp4-19C/Control	PPP4Cpp4-19C/SHANK3prosap_2	143	1.4792e-06	10.2669	19.584	10	*
PPP4Cpp4-19C/Control	PPP4Cpp4-19C/PTENdpten	17	0.000857939	-11.5907	-1.57936	12	*
PPP4Cpp4-19C/Control	PPP4Cpp4-19C/CTNNB1arm_2	23	0.00363662	-11.4644	-1.35883	12	*
PPP4Cpp4-19C/Control	PPP4Cpp4-19C/ATXN2Latx2	12	0.000201172	-12.4484	-2.18112	12	*
DOC2Arph
Control	Experiment	Mann-Whitney W	P value	95% CI Low	95% CI High	Sample Size	Significance
DOC2Arph/Control	DOC2Arph/SCN1Apara	70	0.000102838	11.3485	19.5254	10	*
DOC2Arph/Control	DOC2Arph/CCDC101sgf29	42	0.0011655	8.21752	17.7779	6	*
DOC2Arph/Control	DOC2Arph/TUFMefTuM	35	0.00252525	10.1942	21.6191	5	*
DOC2Arph/Control	DOC2Arph/ATXN2Latx2	3	0.00815851	-9.35195	-0.8458	6	*
Figure7E	Number of proliferating cells
Control	Experiment	Mann-Whitney W	P value	95% CI Low	95% CI High	Sample Size	Significance
MAPK3rl	MAPK3rl/PTENdpten	0	0.00173943	-62	-23	9	*
PTENdpten	MAPK3rl/PTENdpten	54	0.00175613	15.9999	80	9	*
Figure7F	Number of photoreceptor cells
Control	Experiment	Mann-Whitney W	P value	95% CI Low	95% CI High	Sample Size	Significance
Control	MAPK3rl	1755.5	2.39491e-08	7.38098e-05	0.999999	63	*
Control	PTENdpten	40	5.72539e-17	-1.99998	-1.99995	65	*
Control	MAPK3rl/PTENdpten	594	8.24185e-05	-0.999999	-3.95765e-05	58	*
MAPK3rl	PTENdpten	0	1.2197e-23	-2.99993	-2.00005	65	*
MAPK3rl	MAPK3rl/PTENdpten	406	3.61847e-15	-1.00001	-0.999939	58	*

## Sheet: Figure 8
Figure8A	Flynotyper scores for pairwise knockdown of MAPK3rl and up-regulated genes identified from transcriptome data
Control	Experiment	Mann-Whitney W	P value	95% CI Low	95% CI High	Sample Size	Significance
MAPK3rl/Control	MAPK3rl/LIPACG6753	87	0.000151551	6.22913	20.7926	10	*
MAPK3rl/Control	MAPK3rl/PIH1D3CG5048	108	6.80434e-06	11.1829	19.1271	12	*
MAPK3rl/Control	MAPK3rl/FRRS1CG14515	114	2.81452e-05	7.36041	19.8708	13	*
MAPK3rl/Control	MAPK3rl/RTN4RL2lrt	87	0.000151551	5.23577	12.4566	10	*
MAPK3rl/Control	MAPK3rl/HOXD4ftz	94	0.000226244	3.83436	12.5257	11	*
MAPK3rl/Control	MAPK3rl/PGCbace	118	0.00796975	1.98008	8.15925	16	*
MAPK3rl/Control	MAPK3rl/CDCA8borr	11	0.0663337	-11.8994	0.08792	6	ns
MAPK3rl/Control	MAPK3rl/PRSS54CG9377	66	0.0947195	-0.58117	15.8197	10	ns
MAPK3rl/Control	MAPK3rl/ADCY7CG32301	101	0.000306195	5.23576	16.2248	12	*
MAPK3rl/Control	MAPK3rl/ABCB5CG43672	82	0.0124673	2.03722	10.9955	11	*
MAPK3rl/Control	MAPK3rl/CECR1adgf-A2	81	0.00210007	2.94535	16.8293	10	*
MAPK3rl/Control	MAPK3rl/COX6A2cox6AL	90	2.16502e-05	17.3685	24.0135	10	*
Figure8B	Flynotyper scores for pairwise knockdown of KCTD13CG10465 and up-regulated genes identified from transcriptome data
Control	Experiment	Mann-Whitney W	P value	95% CI Low	95% CI High	Sample Size	Significance
KCTD13CG10465/Control	KCTD13CG10465/CNGA2CG42260	120	3.09288e-06	21.8625	26.4738	10	*
KCTD13CG10465/Control	KCTD13CG10465/CYP24A1cyp12d1-d	144	7.39602e-07	15.3531	21.1317	12	*
KCTD13CG10465/Control	KCTD13CG10465/PLECbnk	110	0.000429911	1.93082	7.35915	10	*
KCTD13CG10465/Control	KCTD13CG1045/GNSCG30059	24	0.021978	2.69708	7.44056	2	*
KCTD13CG10465/Control	KCTD13CG10465/HSPA1Ahsc70-2	68	0.927908	-2.2627	3.16062	11	ns
KCTD13CG10465/Control	KCTD13CG10465/RAF1CG14607	168	2.07089e-07	17.6401	22.4036	14	*
KCTD13CG10465/Control	KCTD13CG10465/METTL6CG34195	67	0.0358419	0.27502	6.70063	7	*
KCTD13CG10465/Control	KCTD13CG10465/SLC9A3R2CG6688	73	0.417582	-1.12788	8.42365	10	ns
KCTD13CG10465/Control	KCTD13CG10465/IGFALSCG18095	122	0.000205609	6.23859	13.0095	11	*
KCTD13CG10465/Control	KCTD13CG10465/ZNF160ccp84Ag	141	5.17722e-06	2.75762	5.9199	12	*
Figure8D	Number of proliferating cells
Control	Experiment	Mann-Whitney W	P value	95% CI Low	95% CI High	Sample Size	Significance
MAPK3rl	MAPK3rl/COX6ALcoxA2	0	0.000857634	-71	-55	12	*
KCTD13CG10465	KCTD13CG10465/RAF1CG14607	89	0.000646554	32	60	13	*
Figure8E	Number of photoreceptor cells
Control	Experiment	Mann-Whitney W	P value	95% CI Low	95% CI High	Sample Size	Significance
MAPK3rl	MAPK3rl/COX6ALcoxA2	694	7.07023e-14	-1.99997	-0.99993	62	*
KCTD13CG10465	KCTD13CG10465/RAF1CG14607	3846.5	5.10939e-22	2	2.00002	68	*

## Sheet: Figure 10 ANOVA
Test	Comparison	First-hit gene	Second-hit gene	Deg. freedom	Sum squares	Mean squared	F-Value	P-value (F)	Significance
2-way ANOVA	GeneA x GeneB	KCTD13	C16ORF53	1	929.8	929.8	69.01	1.748e-10	***
2-way ANOVA	GeneA x GeneB	KCTD13	CDIPT	1	150.3	150.3	6.7955	0.012429	*
2-way ANOVA	GeneA x GeneB	KCTD13	FAM57B	1	2244.9	2244.9	238.37	2.2e-16	***
2-way ANOVA	GeneA x GeneB	KCTD13	CORO1A	1	1205.8	1205.8	176.99	2.2e-16	***
2-way ANOVA	GeneA x GeneB	KCTD13	ALDOA	1	344.2	344.2	22.7186	3.061e-05	***
2-way ANOVA	GeneA x GeneB	KCTD13	YPEL3	1	2001.2	2001.2	147.297	1.767e-15	***
2-way ANOVA	GeneA x GeneB	KCTD13	PPP4C	1	50.71	50.71	5.6226	0.02435	*
2-way ANOVA	GeneA x GeneB	KCTD13	CCDC101	1	383.3	383.3	32.5244	1.144e-06	***
2-way ANOVA	GeneA x GeneB	KCTD13	UBE3A	1	995.2	995.2	58.0214	2.63e-09	***
2-way ANOVA	GeneA x GeneB	KCTD13	CDHD8	1	2527.9	2527.9	103.657	8.639e-13	***
2-way ANOVA	GeneA x GeneB	KCTD13	SCN1A	1	218	218	21.119	4.254e-05	***
2-way ANOVA	GeneA x GeneB	KCTD13	SHANK3	1	3085.9	3085.9	267.955	2e-16	***
2-way ANOVA	GeneA x GeneB	KCTD13	ATXN2L	1	669.6	669.6	58.453	3.35e-09	***
2-way ANOVA	GeneA x GeneB	KCTD13	CTNNB1	1	2770.5	2770.5	497.04	2.2e-16	***
2-way ANOVA	GeneA x GeneB	KCTD13	CNGA2	1	1329.4	1329.4	106.77	3.575e-12	***
2-way ANOVA	GeneA x GeneB	KCTD13	RAF1	1	4098.1	4098.1	448.08	2.2e-16	***
2-way ANOVA	GeneA x GeneB	KCTD13	CYP24A1	1	1644.7	1644.7	141.505	3.301e-14	***
2-way ANOVA	GeneA x GeneB	KCTD13	IGFALS	1	411.3	411.3	35.978	7.765e-07	***
2-way ANOVA	GeneA x GeneB	KCTD13	GNS	1	145.3	145.3	32.3107	5.58e-06	***
2-way ANOVA	GeneA x GeneB	KCTD13	ZNF160	1	2564.6	2564.6	305.417	2.2e-16	***
2-way ANOVA	GeneA x GeneB	KCTD13	PLEC	1	626.3	626.3	69.2883	8.164e-10	***
2-way ANOVA	GeneA x GeneB	KCTD13	METTL6	1	721.5	721.5	89.261	1.222e-10	***
2-way ANOVA	GeneA x GeneB	MAPK3	C16ORF53	1	297.64	297.64	22.848	2.381e-05	***
2-way ANOVA	GeneA x GeneB	MAPK3	CDIPT	1	290.59	290.59	28.819	5.256e-06	***
2-way ANOVA	GeneA x GeneB	MAPK3	FAM57B	1	919.01	919.01	52.292	7.785e-09	***
2-way ANOVA	GeneA x GeneB	MAPK3	CORO1A	1	928.64	928.64	115.071	2.455e-13	***
2-way ANOVA	GeneA x GeneB	MAPK3	ALDOA	1	891.94	891.94	43.5955	1.656e-07	***
2-way ANOVA	GeneA x GeneB	MAPK3	YPEL3	1	677.29	677.29	52.531	5.642e-09	***
2-way ANOVA	GeneA x GeneB	MAPK3	TBX6	1	965.39	965.39	99.3762	1.264e-11	***
2-way ANOVA	GeneA x GeneB	MAPK3	PPP4C	1	116.3	116.3	4.5202	0.03957	*
2-way ANOVA	GeneA x GeneB	MAPK3	CCDC101	1	448.44	448.44	47.9886	5.527e-08	***
2-way ANOVA	GeneA x GeneB	MAPK3	TUFM	1	714.56	714.56	63.679	2.177e-09	***
2-way ANOVA	GeneA x GeneB	MAPK3	SH2B1	1	2365.07	2365.07	183.005	6.751e-16	***
2-way ANOVA	GeneA x GeneB	MAPK3	SPNS1	1	1369.59	1369.59	48.4723	4.991e-08	***
2-way ANOVA	GeneA x GeneB	MAPK3	PTEN	1	1974.16	1974.16	160.175	8.093e-15	***
2-way ANOVA	GeneA x GeneB	MAPK3	CHD8	1	1680.22	1680.22	69.429	7.971e-10	***
2-way ANOVA	GeneA x GeneB	MAPK3	SCN1A	1	370.12	370.12	32.6463	1.841e-06	***
2-way ANOVA	GeneA x GeneB	MAPK3	SHANK3	1	1764.7	1764.7	118.049	6.467e-13	***
2-way ANOVA	GeneA x GeneB	MAPK3	CTNNB1	1	1656.3	1656.3	198.107	2.2e-16	***
2-way ANOVA	GeneA x GeneB	MAPK3	COX6A2	1	459.02	459.02	46.835	1.142e-07	***
2-way ANOVA	GeneA x GeneB	MAPK3	PIH1D3	1	510.1	510.1	28.626	6.56e-06	***
2-way ANOVA	GeneA x GeneB	MAPK3	FRRS1	1	1370.71	1370.71	51.1909	2.415e-08	***
2-way ANOVA	GeneA x GeneB	MAPK3	LIPA	1	1016.64	1016.64	36.5203	1.085e-06	***
2-way ANOVA	GeneA x GeneB	MAPK3	RTN4RL2	1	1126.75	1126.75	99.3741	3.454e-11	***
2-way ANOVA	GeneA x GeneB	MAPK3	CECR1	1	132.83	132.83	4.8472	0.035261	*
2-way ANOVA	GeneA x GeneB	MAPK3	ADCY7	1	440.07	440.07	17.6112	0.0001919	***
2-way ANOVA	GeneA x GeneB	MAPK3	ABCB5	1	476.76	476.76	25.1426	1.907e-05	***
2-way ANOVA	GeneA x GeneB	MAPK3	HOXD4	1	910.61	910.61	57.4974	1.226e-08	***
2-way ANOVA	GeneA x GeneB	MAPK3	PGC	1	2113.07	2113.07	180.326	8.479e-16	***
2-way ANOVA	GeneA x GeneB	PPP4C	C16ORF53	1	514	514	31.696	1.351e-06	***
2-way ANOVA	GeneA x GeneB	PPP4C	CDIPT	1	621.2	621.2	38.161	2.661e-07	***
2-way ANOVA	GeneA x GeneB	PPP4C	CORO1A	1	1000	1000	58.532	1.731e-09	***
2-way ANOVA	GeneA x GeneB	PPP4C	DOC2A	1	2905.6	2905.6	139.572	1.323e-12	***
2-way ANOVA	GeneA x GeneB	PPP4C	YPEL3	1	794.1	794.1	45.511	1.802e-08	***
2-way ANOVA	GeneA x GeneB	PPP4C	KCTD13	1	30.01	30.01	1.8589	0.1829	ns
2-way ANOVA	GeneA x GeneB	PPP4C	MAPK3	1	7.7	7.7	0.4689	0.4977	ns
2-way ANOVA	GeneA x GeneB	PPP4C	SHANK3	1	613.5	613.5	30.77	3.342e-06	***
2-way ANOVA	GeneA x GeneB	PPP4C	ATXN2L	1	292.4	292.4	14.158	0.000567	***
2-way ANOVA	GeneA x GeneB	PPP4C	ATP2A1	1	767.7	767.7	40.497	1.19e-07	***
2-way ANOVA	GeneA x GeneB	PPP4C	PTEN	1	949.4	949.4	56.15	2.502e-09	***
2-way ANOVA	GeneA x GeneB	PPP4C	CTNNB1	1	2268.2	2268.2	172.49	2.2e-16	***
2-way ANOVA	GeneA x GeneB	DOC2A	CCDC101	1	563.3	563.3	60.0286	1.523e-08	***
2-way ANOVA	GeneA x GeneB	DOC2A	TUFM	1	728.9	728.9	55.9202	3.054e-08	***
2-way ANOVA	GeneA x GeneB	DOC2A	SCN1A	1	1249.1	1249.1	127.498	3.219e-13	***
2-way ANOVA	GeneA x GeneB	DOC2A	ATXN2L	1	299.9	299.9	15.442	0.000533	***

## Sheet: Supp Figure 1
Supp Figure 1B
Phenotypic scores- Comparison of GD and KK lines with GMR-GAL4>Dicer2
Control	Experiment	Mann-Whitney W	P value	95% CI Low	95% CI High	Sample Size	Significance
ControlGD	ControlKK	28	0.0692818	-3.99871	0.03382	12	ns
Phenotypic scores - Comparison of GD and KK lines with GMR-GAL4
Control	Experiment	Mann-Whitney W	P value	95% CI Low	95% CI High	Sample Size	Significance
ControlGD	ControlKK	22	0.199589	-3.7639	1.33381	8	ns
Proliferating cells - Comparison of GD and KK lines with GMR-GAL4
Control	Experiment	Mann-Whitney W	P value	95% CI Low	95% CI High	Sample Size	Significance
ControlGD	ControlKK	14.5	0.390714	-22	5.99998	7	ns
Supp Figure 1D
Phenotypic scores for tio and numb overexpression
Control	Experiment	Mann-Whitney W	P value	95% CI High	Sample Size	Significance
Control	UAS-tio	1	0.000457875	-7.74143	5	*
Control	UAS-numb	2	5.29e-05	-6.32628	8	*
Supp Figure 1E
Efficiency of GAL4 in two locus studies
Control	Experiment	Mann-Whitney W	P value	95% CI Low	95% CI High	Sample size	Significance
KCTD13CG10465/ControlGD	KCTD13CG10465/ControlKK	30	0.242807	-1.59851	0.3261	9	ns
KCTD13CG10465/ControlGD	KCTD13CG10465/UAS-EGFP	43	0.630529	-1.85446	1.12767	10	ns
MAPK3rl/ControlGD	MAPK3rl/ControlKK	87	0.211497	-2.44047	9.56856	11	ns
MAPK3rl/ControlGD	MAPK3rl/UAS-EGFP	80	0.0692818	-0.37504	9.28497	9	ns
PPP4Cpp4-19C/ControlGD	PPP4Cpp4-19C/ControlKK	35	0.193005	-9.01074	1.65182	10	ns
PPP4Cpp4-19C/ControlGD	PPP4Cpp4-19C/UAS-EGFP	35	0.107202	-8.63271	1.17341	9	ns
DOC2Arph/ControlGD	DOC2Arph/ControlKK	51	0.285445	-2.42859	8.1432	8	ns
DOC2Arph/ControlGD	DOC2Arph/UAS-EGFP	43	0.0938617	-0.48748	7.72088	11	ns

## Sheet: Supp Figure 2
Supp Figure 2B: Seizure assay in one-hit knockdown models
Percentage seizing	Fisher's Exact Test
Control	Experiment	P value	Significance	Sample Size
Control_Dicer2	Control_no Dicer2	1	ns	20
Control_Dicer2	CDIPTpis	0.00688703	*	10
Control_Dicer2	DOC2Arph	1	ns	20
Control_Dicer2	KCTD13CG10465	0.053551	ns	20
Control_Dicer2	CORO1Acoro	0.694765	ns	20
Control_Dicer2	MAPK3rl_2	0.000328419	*	20
Control_Dicer2	FAM57BCG17481	0.731094	ns	20
Control_Dicer2	C16ORF53pa1	1	ns	20
Control	PPP4Cpp4-19C	7.49e-06	*	19
Control	ALDOAald_2	0.078	ns	18
Seizures per fly	One-tailed Mann-Whitney test
Control	Experiment	Mann-Whitney W	P value	95% CI High	Sample Size	Significance
Control_Dicer2	Control_no Dicer2	10	0.211855	0	5	ns
Control_Dicer2	CDIPTpis	5	0.00999724	-8.00319e-05	8	**
Control_Dicer2	DOC2Arph	7.5	0.185547	0	4	ns
Control_Dicer2	KCTD13CG10465	17.5	0.0575731	0	12	ns
Control_Dicer2	CORO1Acoro	NA	1	0	3	ns
Control_Dicer2	MAPK3rl_2	10	0.0039245	-0.999919	17	**
Control_Dicer2	FAM57BCG17481	10	0.111497	0	6	ns
Control_Dicer2	C16ORF53pa1	12.5	0.232604	0	6	ns
Control	PPP4Cpp4-19C	23	0.08843	0	15	ns
Control	ALDOAald_2	18.5	0.421335	0	8	ns

[truncated: 7 more sheets: Supp Fig 2A ANOVA, Supp Fig 2F ANOVA, Supp Figure 3, Supp Figure 4, Supp Figure 5, Supp Figure 6, Supp FIgure 7]
